# Supplementary material for: Alternative Splicing and Transcriptome Profiling of Experimental Autoimmune Encephalomyelitis Using Genome-Wide Exon Arrays
Source: PLoS One. 2009 Nov 10;4(11):e7773. doi: 10.1371/journal.pone.0007773 (PMC2775719; doi:10.1371/journal.pone.0007773)
Supplement: Table S1 — Primer sequences for SYBR quantitative real-time PCR targets. (0.02 MB DOC) [file pone.0007773.s005.xls]

## Sheet: Sheet1
Target	Forward Primer	Reverse Primer
Hprt	CTCATGGACTGATTATGGACA	GCAGGTCAGCAAAGAACTTAT
Il4ra	TCTGACTACATCCGCACTTC	TGTCGGCACTGTTCTTGG
Klrc3	ATTGGATGTCATATTCTCACAACTGTT	TGGAAACGCAGGACGTCAA
App	CCCATCAGGGACCAAAACCT	TCAGGGTAGACCTCTTGGCAGTA
Mfsd4	GGGCTGTTTCTGAGTAGCACCTT	CGCACAACCTTTATACTGGAGGAT
Itpr2ex2/3	ATGACCGTTGTGTGGTGCAT	CTGGGCAGAGTATCGATTCATG
Itpr2ex15	CCAAAGAAATCGAGACCTTCGT	GAGGTCAGACAGATAGTCCAGAAACC
Itpr2ex28/9	TTCAGAGACTGCCTCTTCAAGGT	TTCGCCTGCTTGGCTTTC
Rock1ex2/3	TCCTGCCTTAAGAAAAAACAAAA	CACCTCTGCCGATTACCTTTAC
Rock1ex12	AAGCTTGAAGAACAACTGCATAATG	CTAGTTTTATGTTTGAAGTTCTGCACTTT
Rock1ex20/1	GCTAAAAGATTGTTAGAATTTGAGTTAGC	CTGATCTTGTAACTCCCGCATT
Rasa1ex1	TGGACCTGCCGGAGACATC	ATTCTGGTCCATCCAAGGAGTCA
Rasa1ex2	AGGAGGAAGAGGTGGCCATAC	CCTGAGGCGTTCTTCTGCTATAG
Rasa1ex4/5	AGATAGAAGACGTGTACGAGCCATT	CCCACATCCATCCATCTTCTAAC
Prex1ex2/3	CCAACATTGAGGACATCTTGGA	GGCTCCGGATGTAGGCAGTA
Prex1ex34	CACCGTGCTATTCACAAAAGCT	AGGGACTGCGCATTGATCTC
Prex1ex37	GCGTGTCAGATCACCATGTGT	GGGTCTTTGATGCGGAGGTT
Dnttip2ex1	TGATGCGGAGGTTAGGTCTGT	TTTCGATCCCGATTCTTTTTTG
Dnttip2ex2	CCAGCGGAGATCACTGTACTGA	TGGGCTCTTGGACCTCTAACA
Dnttip2ex3	TTGAAATTGACAAGTAGCAGCATAGA	CTGCAGCTTGTCTGCATTAAAATTA
Btbd10ex2	TGCCTCACGTGTTGCTAAGG	TGATCTCTCATGTCCCCCACTA
Btbd10ex5	GAGCTATTTTGGATTACTATAAGACAGGAA	CACGCTTCTCTCAGTTCAGGAA
Btbd10ex6	TTATGGTAGCAAGTGCCCAGAGT	CCTCATCCCAATCAACTACATCATC
Cpsf3lex2	TGTAGGCCGCAGCTGTATCTT	CCCATGTGCATCCCACAGT
Cpsf3lex5	CTGGAAATCAAGGCGTACTATGC	GAGTCATGTTATAATCACCCGTGTAGA
Cpsf3lex8	CCGAGCACAAGAACTCTGCAT	GAGAAGTAGATGGGCACCTTCAG
Usf1ex2	AGCTATCGCCAGCATCCAA	GTTCGGAAGACGTACTTGACGTT
Usf1ex7	TCATCCCAGACTGCTCTATGGA	TGCTCTGACGTAGTTCCTGGATATA
Usf1ex9	AGAACCTGCTACTACGAGCTCAGTT	CCACAGTTAGTTGCTGTCATTCTTG
Tmem41bex5	CCTTCCCACTTGCCTTATTCC	AAGTAGGAGAGCATGTAGCAGAATGA
Tmem41bex6	GTAGAGCGTCATAGAGAACATCTTATTAACTATA	GCCAATAAAAAACACTTTCAATGGT
Tmem41bex7	GTGTTGCACCTCCCTCTTTTG	ACAGCTTCCCCTGCTGTTGT
Slc24a6ex6/7	TGGCTTTCTCAGACCCTCGTA	CACCCCTGCACCAAACAGA
Slc24a6ex8	ACCTGGGCCTCTATGTCTTCTATG	GCTCCGCTGCCTTTGGT
Slc24a6ex11	GCTCACGGTACCCGTTGTG	CAGACAGTTGAGTGGCCGTTT
Nsmafex1	CTTCCATGCTCAGGTTCTCCTT	GGACATGGAAAGCCGTATGC
Nsmafex12	GACTACTCCAGCCCAGAGCTAGAT	AGGGCTCCCACTGGCTTACT
Nsmafex15/16	AATATATGCTGTGTCTACAAAATGGAAGA	TCCAAACAGTTTTTCCAGGTTTC
Tor1aip1ex1	GGTCGGATTCTGCGAAAGAG	TCTTCATCTCCTCGGCTTCCT
Tor1aip1ex2	CAAGCCAAACAGTCTCAAAGAAA	GGGTCTGCATAAGTTACTGATAGGAT
Tor1aip1ex3/4	CCCCATTAAGAAGCCCAAGAC	CGGTTTCTCCTTCCTCAAAGG
Nab1ex1	CCCGAGAGCCACATTTAAAGG	CCTGACCCAAGCTCTGAACAC
Nab1ex3	TGGCCAGGCAGGTTTCTC	CATCCTCCATTTTAATTCTCTTTGG
Nab1ex4/5	AGGCCAGAGCCAAAAGTGAA	GCTTTGCCATCCCCTTCTC
