# Supplementary material for: Alternative Splicing and Transcriptome Profiling of Experimental Autoimmune Encephalomyelitis Using Genome-Wide Exon Arrays
Source: PLoS One. 2009 Nov 10;4(11):e7773. doi: 10.1371/journal.pone.0007773 (PMC2775719; doi:10.1371/journal.pone.0007773)
Supplement: Table S2 — Differentially regulated transcripts between DA and PVG in day 7 ex vivo lymph nodes. 138 transcripts were upregulated and 68 downregulated using DA as reference at a 5% FDR cut-off margin. (0.04 MB DOC) [file pone.0007773.s006.xls]

## Sheet: Sheet1
Transcript ID	Gene Symbol	RefSeq	p-value	Fold-Change(DA reference)
7041470	Ifit1	ENSRNOT00000025770	4.21271e-09	36.4591
7266324	Reg3g	NM_173097	7.02029e-05	9.2809
7025275		---	2.47224e-07	6.81674
7270080	Klrc3	NM_001029908	8.66636e-06	4.68484
7101857		---	5.12383e-07	4.33596
7175218	RGD1561988	ENSRNOT00000015172	2.818e-11	3.5209
7317826	Khdrbs3	NM_022249	4.87062e-09	3.43317
7265276		---	1.65599e-05	3.20636
7264956	Scrn1	NM_001025063	2.97294e-08	3.09661
7294209	RGD1311578	BC083810	8.07716e-08	3.03076
7164215	RGD1565561	NM_001109120	0.000200286	3.00904
7202569	F2r	NM_012950	7.00521e-05	2.96417
7060990	Anxa1	NM_012904	0.000259305	2.9185
7273022	Nbn	NM_138873	1.45021e-06	2.89145
7261768	RGD1305697	NM_001106580	2.95973e-06	2.73174
7124689	LOC498350	BC087065	7.64708e-07	2.70033
7105238	Chi3l1	NM_053560	0.000218246	2.65849
7166892	Fam107b	BC085116	4.84083e-05	2.63291
7367379	Pros1	NM_031086	9.72791e-07	2.61644
7255480	Bola3	NM_001106601	3.90967e-05	2.60554
7092946	Retnlg	NM_181625	0.000132038	2.60362
7279489	Csf3r	NM_001106685	0.000283384	2.59275
7111046	Mfsd4	NM_001109069	5.78737e-07	2.51504
7287113	Zfp37	NM_058209	1.42748e-06	2.5039
7217815	Gstt2	NM_012796	6.58364e-06	2.49575
7329405	Zfp251	ENSRNOT00000028184	3.25298e-07	2.44849
7175361	Cdo1	NM_052809	9.59195e-06	2.43592
7069277	Eno3	NM_012949	7.37348e-07	2.40475
7241852	Cry2	NM_133405	4.99523e-07	2.35246
7237892	Stom	NM_001011965	1.88737e-05	2.2296
7355176	Nrp2	NM_030869	2.07327e-05	2.21299
7210088	Gucy1a3	NM_017090	1.33201e-05	2.20358
7212374	Fam19a3	ENSRNOT00000040772	5.59057e-06	2.20257
7250032	Gnai1	NM_013145	0.000150915	2.17825
7040260	Trpm6	ENSRNOT00000017892	2.89809e-07	2.1604
7370013	Sh3md4	XM_001054057	1.07923e-05	2.1451
7155256		---	0.000298803	2.12002
7053049	Sv2b	NM_057207	5.91476e-05	2.08783
7231848	Casc4	ENSRNOT00000038291	3.36941e-05	2.06504
7138935	Ebpl	ENSRNOT00000020036	2.23626e-05	2.06436
7111837	Cfh	NM_130409	0.000177902	2.06158
7208330	Slc7a11	NM_001107673	6.22946e-05	2.02969
7353849	Il18r1	NM_001106905	1.55572e-06	2.00167
7312785	Zfp472	NM_182823	0.000441729	1.99743
7113681	Pbx1	BC161983	2.35019e-05	1.99469
7093190	Cd200r1	NM_023953	0.000160181	1.95891
7376387	Gpr174	NM_001106938	4.38826e-06	1.94425
7342430	RGD1311723	EF460314	0.000273401	1.93982
7196511	S100a8	NM_053822	3.56683e-05	1.8993
7166444	Il2ra	NM_013163	8.21159e-05	1.87139
7151297	Dctd	NM_001013882	0.000135122	1.86187
7228520	RGD1565257	ENSRNOT00000012059	4.95945e-05	1.85933
7091025	App	NM_019288	1.82622e-06	1.85862
7067802	Galnt10	NM_130742	7.21256e-07	1.84499
7212002	LOC310721	BC083570	0.000271065	1.83539
7219694	LOC499465	BC091261	8.04912e-06	1.831
7102228	P2rx4	NM_031594	5.57952e-05	1.82089
7055072	Art2b	NM_198735	0.000170141	1.82003
7303667	Ehd3	NM_138890	2.89572e-05	1.8108
7032640	Igf1r	NM_052807	4.65645e-05	1.80756
7221492	Cstb	NM_012838	0.000134778	1.80348
7253471	Gimap4	NM_173153	0.000148013	1.80301
7213341	Snx7	NM_001012083	0.000472131	1.80171
7180776	Nip7	NM_138847	0.000395875	1.8012
7382937	Itm2a	NM_001025712	0.000240854	1.79894
7219233	Dse	NM_001108933	4.40321e-06	1.7888
7371252		---	0.000221191	1.78794
7119891	Nsg1	NM_024128	2.50614e-05	1.77389
7370406	Alkbh7	NM_001109384	0.000186585	1.76721
7328367	Ddef1	NM_001044245	2.63629e-05	1.76608
7278466	Spata6	NM_134392	0.000354141	1.76388
7347727	Lrrc1	NM_001014268	8.06591e-06	1.73929
7226167	Ass1	NM_013157	0.000370755	1.73523
7054087	Tmem135	NM_001013896	0.000146436	1.73391
7116953	Naaa	NM_001010967	7.90243e-05	1.73293
7296563	Odc1	NM_012615	3.3017e-05	1.72045
7145933	Mtus1	NM_178093	6.63272e-05	1.71898
7060455	Ms4a14	NM_181082	0.000327067	1.71837
7255478	Mobkl1b	NM_001033891	0.000365571	1.71708
7102675	RGD1562310	NM_001109066	0.000302893	1.71003
7254251		---	8.41356e-05	1.70484
7308330	Actn1	NM_031005	0.000128219	1.69137
7363313	Lancl1	NM_053723	9.89906e-05	1.68741
7202917	Mccc2	NM_001012177	0.000154859	1.67301
7069885	Flot2	NM_031830	0.000144129	1.67194
7307499	Pygl	NM_022268	0.000226026	1.67012
7198855	Camk2d	NM_012519	0.000108427	1.66784
7058781	Pddc1	NM_001107563	4.64388e-07	1.65989
7167823	Mib1	NM_001107405	7.91242e-05	1.65745
7188909	Ccdc125	BC166734	0.000117226	1.65039
7229058	Rbm45	NM_153306	7.31365e-05	1.64954
7259925	Ppfibp1	NM_001107896	0.00025852	1.64411
7313824	Usp44	NM_001108083	6.96995e-05	1.64244
7197181	Acp6	NM_001031645	0.000356135	1.63965
7144075	Slc27a1	NM_053580	3.57798e-08	1.639
7253426	LOC681217	XM_001054093	3.1589e-07	1.63395
7147197	Vdac3	NM_031355	0.000454354	1.63167
7144222	Ssbp4	NM_001014236	0.000277123	1.62957
7367602	2009-09-10	NM_001014033	0.000326746	1.61276
7349489	Srprb	NM_001013252	0.000466681	1.5933
7309690	Ttc7b	NM_001108719	7.04757e-05	1.58446
7070054	Rab11fip4	NM_001107023	6.94858e-06	1.58112
7190771	Mtmr12	NM_001012077	9.94543e-05	1.57441
7075083	Thoc6	NM_024384	3.40501e-05	1.54386
7168309	Rnf125	NM_001108424	0.000101475	1.52799
7319609	Trmu	BC161991	0.000505459	1.52692
7113785	Hsd17b7	NM_017235	0.000329328	1.52425
7147212	Nek3	XM_224971	0.000239399	1.52096
7055421	Apbb1	NM_080478	4.71365e-05	1.51457
7060526	Stx3	NM_031124	0.000529798	1.50611
7112566		---	2.0312e-05	1.49574
7327087	Eif3e	NM_001011990	0.000434757	1.49232
7247292	RGD1562582	ENSRNOT00000017213	0.000253087	1.47905
7034699	Pde2a	NM_031079	2.16923e-05	1.47708
7075082	Mmp25	XM_001055465	0.000533189	1.4666
7136050	Adk	NM_012895	2.85975e-05	1.4645
7260392	Galnt11	NM_199393	0.00030177	1.44837
7376566	Dach2	ENSRNOT00000011927	0.000324917	1.44449
7060361	Cd5	NM_019295	0.000101776	1.40568
7217269	Kctd20	XM_228042	0.00013045	1.40379
7196707	S100a10	NM_031114	4.88342e-05	1.39089
7027386	Rps6ka2	ENSRNOT00000017809	4.6228e-05	1.38879
7271000	St8sia1	NM_012813	0.000460729	1.38756
7069088	Plscr3	NM_001012139	5.14707e-05	1.37759
7319773	Saps2	NM_001106789	1.81455e-05	1.36675
7030153	Gmfg	NM_181091	0.000234058	1.36272
7058813	Chid1	NM_001047854	0.000290663	1.34492
7323377	Tdg	NM_053729	0.000299775	1.34295
7036726	Il4ra	NM_133380	3.83471e-05	1.33308
7031646	Nomo1	NM_001108484	0.000248112	1.33105
7182059	Gnpat	NM_053410	0.000384348	1.32843
7109203	LOC679692	NM_001109376	0.00017599	1.32355
7191297	Ank	NM_053714	5.58336e-05	1.31909
7075191	Kctd5	NM_001105768	0.000311728	1.31659
7068165	M-rip	NM_053814	2.84503e-06	1.31246
7278661	Pomgnt1	NM_001007747	4.88848e-05	1.24001
7309646	Foxn3	NM_001108047	8.45608e-05	1.19565
7069167		---	0.000125904	1.19283
7286946	LOC686050	ENSRNOT00000048491	0.00037008	-1.24869
7105066	Pik3c2b	NM_001105951	0.000184828	-1.26583
7053433	Idh2	NM_001014161	0.000464282	-1.29305
7194400	LOC690752	ENSRNOT00000014494	0.00025045	-1.31485
7154535	Pols	NM_001107333	2.05069e-05	-1.33865
7134690	Lmo7	NM_001001515	0.000293014	-1.36643
7370422	Tmem146	XM_001056381	4.65784e-05	-1.40482
7236358	Arfgap1	ENSRNOT00000043251	4.2287e-06	-1.45332
7038316		---	0.000233065	-1.47079
7236833	Lcn12	NM_001128138	0.00020784	-1.47857
7074132		---	8.43519e-05	-1.52173
7304538		---	0.000367242	-1.53728
7148684	Itih3	NM_017351	7.72991e-05	-1.5463
7042063	RGD1303232	BC079368	0.000139423	-1.57174
7099562	LOC689074	XM_001069418	0.000184096	-1.58902
7059109	Osbpl5	BC091326	0.000385902	-1.59107
7188397	Tpo1	NM_133395	1.45733e-05	-1.62281
7293870	Agrn	NM_175754	7.23199e-06	-1.62616
7088631	Dirc2	NM_001012017	6.48427e-05	-1.63671
7093806	Parp9	NM_001103351	8.14851e-05	-1.64351
7289757	Dmrtb1	ENSRNOT00000057341	0.000284279	-1.6553
7054711	Capn5	NM_134461	7.93647e-09	-1.68103
7098502	Trafd1	BC088344	1.27072e-05	-1.68375
7112701	Tor3a	NM_001009683	9.00322e-05	-1.68841
7112671	Tdrd5	BC168218	0.000230143	-1.69137
7081748	Acsf2	NM_001034951	0.000299658	-1.69148
7172118	Acaa2	NM_130433	5.73696e-05	-1.75084
7062009	Lipa	NM_012732	0.000513404	-1.7725
7059563	Rhod	NM_001106323	3.72806e-05	-1.78595
7142783	Ppif	NM_172243	0.000353094	-1.79218
7106964	Tnfsf18	ENSRNOT00000039221	0.000232659	-1.84369
7289075	Dock7	BC167079	2.99285e-05	-1.84614
7069239	Zmynd15	NM_001105800	7.7788e-06	-1.85157
7149564		---	0.000105079	-1.86118
7073928	RGD1308168	XM_001081768	0.000114851	-1.86497
7033289	Isg20	NM_001008510	0.000210878	-1.87174
7113131	Fasl	NM_012908	8.05311e-05	-1.88611
7344183	Slc37a2	ENSRNOT00000040106	0.000330891	-1.90965
7354355	Obfc2a	NM_001014216	1.90224e-05	-1.96503
7261766	Samd9l	BC098747	4.8806e-05	-2.02262
7062424	Pdlim1	NM_017365	8.19547e-05	-2.03583
7133173		---	0.000187425	-2.04318
7271555		---	0.000182891	-2.08806
7257520	Atg7	NM_001012097	3.73469e-07	-2.09356
7039858	Fam111a	NM_001109163	0.000315015	-2.09865
7096070	Insr	NM_017071	1.50899e-08	-2.10501
7170909	MGC108823	NM_001012353	6.46826e-05	-2.11087
7092176	Mx1	NM_173096	9.62825e-05	-2.11852
7037519	Acadsb	NM_013084	6.60908e-05	-2.14572
7073915	RGD1308168	XM_001081768	2.49085e-06	-2.16575
7323083	Btbd11	NM_001108078	1.93818e-07	-2.29186
7103432	Oas2	NM_001009715	0.000279169	-2.38302
7296860	Cmpk2	NM_001108017	5.66073e-06	-2.39289
7215722	Ifi44	NM_001107729	1.90028e-05	-2.53242
7065727	Tpsb2	NM_019180	3.39652e-06	-2.55815
7103001	Oasl2	NM_001009682	0.000299515	-2.68026
7200466	Mcoln2	NM_001039005	1.77827e-09	-2.79529
7098544	Oas1i	NM_001009680	1.99207e-06	-3.02205
7104982	Nuak2	NM_001007617	1.53786e-06	-3.18502
7072336	Tmem106a	NM_001024967	1.29259e-05	-3.21304
7147913	Lig4	NM_001106095	5.2941e-06	-3.23089
7265807		---	7.22608e-06	-3.61849
7305174	Rsad2	NM_138881	7.14346e-06	-3.82474
7070419	Slfn3	NM_053687	0.000400137	-3.90726
7138366	Mcpt1	U67915	1.15032e-08	-4.34762
7102451	Oas1b	NM_144752	7.46876e-05	-4.84419
7028278	Lilrb3	AF169636	4.83296e-05	-5.24222
7116103		---	9.26638e-11	-7.12739
