# Supplementary material for: Alternative Splicing and Transcriptome Profiling of Experimental Autoimmune Encephalomyelitis Using Genome-Wide Exon Arrays
Source: PLoS One. 2009 Nov 10;4(11):e7773. doi: 10.1371/journal.pone.0007773 (PMC2775719; doi:10.1371/journal.pone.0007773)
Supplement: Table S3 — Differentially regulated transcripts between DA and PVG in MOG re-stimulated cells. 90 transcripts were upregulated and 54 downregulated using DA as reference at a 5% FDR cut-off margin. (0.04 MB DOC) [file pone.0007773.s007.xls]

## Sheet: Sheet1
Transcript ID	Gene Symbol	RefSeq	p-value	Fold-Change(DA reference)
7041470	Ifit1	ENSRNOT00000025770	8.27748e-07	11.9353
7025275		---	2.52571e-07	6.79644
7317826	Khdrbs3	NM_022249	8.94865e-12	6.35822
7087207	Mx2	NM_134350	0.000262094	4.17379
7374731	Car5b	NM_001005551	9.30275e-06	3.51659
7101857		---	4.0721e-06	3.49367
7367379	Pros1	NM_031086	3.44943e-08	3.40113
7115615	Hsd11b1	NM_017080	0.000169154	3.11446
7228615	Cybrd1	NM_001011954	8.9976e-08	3.09989
7175361	Cdo1	NM_052809	6.62865e-07	2.9986
7164215	RGD1565561	NM_001109120	0.000254664	2.93062
7202569	F2r	NM_012950	8.54013e-05	2.90576
7066963	Havcr1	NM_173149	0.000379945	2.9009
7355176	Nrp2	NM_030869	5.73952e-07	2.87779
7166892	Fam107b	BC085116	3.63502e-05	2.70014
7324052	Socs2	NM_058208	3.62989e-05	2.6433
7264956	Scrn1	NM_001025063	3.58884e-07	2.57755
7255480	Bola3	NM_001106601	4.78883e-05	2.56083
7342430	RGD1311723	EF460314	9.54726e-06	2.46103
7273022	Nbn	NM_138873	1.23949e-05	2.44509
7296563	Odc1	NM_012615	5.70423e-08	2.43067
7166444	Il2ra	NM_013163	1.37946e-06	2.41843
7265276		---	0.000326197	2.41477
7241852	Cry2	NM_133405	3.43099e-07	2.40965
7363568	Mreg	ENSRNOT00000021152	0.000239033	2.36061
7055072	Art2b	NM_198735	4.08765e-06	2.29661
7060455	Ms4a14	NM_181082	2.79523e-06	2.28804
7210088	Gucy1a3	NM_017090	7.81417e-06	2.28399
7151297	Dctd	NM_001013882	5.86838e-06	2.26944
7113681	Pbx1	BC161983	2.99021e-06	2.26734
7102228	P2rx4	NM_031594	1.30853e-06	2.26645
7328367	Ddef1	NM_001044245	3.2507e-07	2.23873
7177448	Ccdc5	NM_138864	1.07287e-06	2.23439
7329405	Zfp251	ENSRNOT00000028184	1.95888e-06	2.18641
7035439	Ampd3	NM_031544	8.17408e-05	2.15507
7212120	Cd2	NM_012830	3.50002e-05	2.11458
7269789	Ccnd2	NM_022267	3.69377e-06	2.10576
7284529	Manea	NM_080785	0.000173046	2.10539
7237892	Stom	NM_001011965	4.41843e-05	2.10454
7294209	RGD1311578	BC083810	2.34246e-05	2.0449
7208330	Slc7a11	NM_001107673	8.38564e-05	1.99093
7075711	Pigq	NM_001007607	7.59132e-05	1.9813
7357647	Ramp1	NM_031645	0.000105782	1.97254
7324018	Plxnc1	NM_001108744	7.66745e-05	1.95574
7231848	Casc4	ENSRNOT00000038291	8.52133e-05	1.94709
7112993	Cacybp	NM_001004208	2.35095e-05	1.92883
7228520	RGD1565257	ENSRNOT00000012059	2.8192e-05	1.91985
7189208	Sfrs12ip1	NM_001008373	2.73264e-05	1.91269
7105425	Csrp1	NM_017148	1.21932e-05	1.91237
7212374	Fam19a3	ENSRNOT00000040772	9.02795e-05	1.85894
7198855	Camk2d	NM_012519	1.41453e-05	1.84767
7287113	Zfp37	NM_058209	0.000224953	1.80781
7221187	Slc26a8	NM_001107614	0.000148951	1.80085
7253471	Gimap4	NM_173153	0.000159308	1.79539
7144088	LOC498604	BC111077	5.23233e-06	1.79028
7353849	Il18r1	NM_001106905	1.47809e-05	1.78405
7169212	Ctnna1	NM_001007145	0.000316547	1.78185
7375379	MGC105830	NM_001008370	2.56416e-05	1.77621
7099021	Ssh1	NM_001107154	3.72498e-06	1.76071
7252068	Tspan33	NM_001109227	0.000363875	1.7481
7040260	Trpm6	ENSRNOT00000017892	1.77038e-05	1.7471
7307485	Nin	NM_001106737	0.000289471	1.71736
7032640	Igf1r	NM_052807	0.000133914	1.70966
7091025	App	NM_019288	1.19353e-05	1.70402
7170229	Commd10	NM_001004276	0.000174278	1.70269
7175218	RGD1561988	ENSRNOT00000015172	9.02535e-06	1.68248
7113785	Hsd17b7	NM_017235	4.49669e-05	1.66681
7156535	Nedd9	NM_001011922	7.42299e-05	1.64763
7075083	Thoc6	NM_024384	6.84946e-06	1.64488
7380019	Foxp3	NM_001108250	3.63383e-05	1.60673
7096975	Centa1	NM_133567	2.05407e-05	1.56526
7322469	Bsg	NM_001109882	0.000288244	1.51713
7147212	Nek3	XM_224971	0.000290134	1.50859
7064760	Litaf	NM_001105735	0.000141708	1.48884
7032204	Atp10a	ENSRNOT00000023888	0.000102954	1.48442
7370448	Uhrf1	NM_001008882	0.000235622	1.48226
7293515	Kcnab2	NM_017304	8.72749e-05	1.47539
7136050	Adk	NM_012895	5.04887e-05	1.43713
7060361	Cd5	NM_019295	5.30833e-05	1.43588
7271000	St8sia1	NM_012813	0.000193721	1.43085
7067802	Galnt10	NM_130742	0.000380748	1.42666
7176559	Nars	NM_001025635	0.000193776	1.39705
7069088	Plscr3	NM_001012139	3.39713e-05	1.39446
7198002	Sort1	ENSRNOT00000049127	0.000362915	1.38479
7144075	Slc27a1	NM_053580	2.24886e-05	1.35279
7253426	LOC681217	XM_001054093	0.000233754	1.32557
7319773	Saps2	NM_001106789	0.000175547	1.28883
7301054	Calm1	NM_031969	1.24733e-05	1.22446
7278661	Pomgnt1	NM_001007747	0.000268187	1.2004
7036402	Polr3e	NM_001108503	0.000145533	1.19132
7102093	Hip1r	ENSRNOT00000001461	0.00026603	-1.23446
7066758	Rnf145	NM_001105778	0.000373746	-1.25227
7156047	RGD1306058	ENSRNOT00000022203	0.000280817	-1.29708
7236358	Arfgap1	ENSRNOT00000043251	0.000130649	-1.31925
7087932	Pvrl3	NM_001105883	0.000213074	-1.33531
7181845	Cpne7	NM_001108454	3.56333e-05	-1.3386
7235420	Eya2	NM_130427	8.57587e-05	-1.39294
7134690	Lmo7	NM_001001515	0.000161169	-1.39316
7169675	RGD735029	BC064660	3.03045e-05	-1.39539
7156170	Kif13a	NM_001107462	0.000262153	-1.41791
7037420	Tacc2	NM_001004415	0.000129149	-1.42317
7110790	Cxcr4	NM_022205	0.000175685	-1.42378
7148684	Itih3	NM_017351	0.000324043	-1.46016
7247859	Slc35c2	NM_001107803	2.77265e-05	-1.46854
7038316		---	0.000221449	-1.47374
7335948	Drd2	NM_012547	0.000225714	-1.48228
7149498	Tmem38a	NM_001100175	5.94047e-05	-1.52509
7105066	Pik3c2b	NM_001105951	1.49571e-07	-1.52716
7042063	RGD1303232	BC079368	0.00025921	-1.52972
7050860	Fcgrt	NM_033351	2.05955e-05	-1.53778
7093761	Ildr1	NM_001127536	0.00031056	-1.5472
7281903	Acot7	NM_013214	5.33312e-05	-1.55726
7334411	Kcnj1	NM_017023	0.000121561	-1.6187
7172118	Acaa2	NM_130433	0.000262106	-1.62204
7111224	Lax1	NM_001017491	6.21346e-05	-1.63507
7054711	Capn5	NM_134461	6.16056e-09	-1.6961
7188397	Tpo1	NM_133395	4.3635e-06	-1.70686
7231152	Slc12a6	NM_001109630	0.000112104	-1.72239
7281135	Epha2	NM_001108977	1.40543e-05	-1.72757
7031078	RGD1564982	ENSRNOT00000039446	0.000322553	-1.7836
7271902	Slco5a1	NM_001107898	0.000126458	-1.83429
7062009	Lipa	NM_012732	0.000246606	-1.85565
7339160	Plscr2	NM_001014094	0.000105178	-1.8591
7193215	Fgf2	NM_019305	0.000159179	-1.90447
7312772		---	0.000283095	-1.92851
7067195	Gfpt2	NM_001002819	0.000115915	-1.93126
7088631	Dirc2	NM_001012017	1.78095e-06	-1.94643
7152981	Thsd1	NM_001108878	6.79826e-06	-2.01179
7361389	Chst10	NM_080397	0.000171205	-2.03729
7239657	Grb14	NM_031623	1.14083e-05	-2.07521
7364829	Nmur1	NM_023100	2.17145e-05	-2.12965
7360318	LOC501110	BC079271	0.000143087	-2.14346
7323083	Btbd11	NM_001108078	2.23601e-07	-2.2724
7039858	Fam111a	NM_001109163	0.000108284	-2.28051
7289075	Dock7	BC167079	3.10438e-07	-2.41429
7200466	Mcoln2	NM_001039005	1.45985e-08	-2.44195
7037519	Acadsb	NM_013084	2.09472e-06	-2.77576
7075810	Hba-a2	NM_013096	0.000334547	-2.92082
7116103		---	3.13886e-07	-3.11183
7257520	Atg7	NM_001012097	3.29569e-10	-3.29892
7096070	Insr	NM_017071	1.67561e-12	-3.8067
7028278	Lilrb3	AF169636	0.000251235	-4.11519
7104982	Nuak2	NM_001007617	9.61012e-10	-6.97088
7265807		---	2.47431e-08	-7.10386
