# Supplementary material for: Alternative Splicing and Transcriptome Profiling of Experimental Autoimmune Encephalomyelitis Using Genome-Wide Exon Arrays
Source: PLoS One. 2009 Nov 10;4(11):e7773. doi: 10.1371/journal.pone.0007773 (PMC2775719; doi:10.1371/journal.pone.0007773)
Supplement: Table S4 — Differentially regulated transcripts comparing DA day 7 ex vivo and MOG re-stimulated conditions. 470 transcripts were upregulated and 433 downregulated using day 7 ex vivo as reference at a 5% FDR cut-off margin. (0.13 MB DOC) [file pone.0007773.s008.xls]

## Sheet: Sheet1
Transcript ID	Gene Symbol	RefSeq	p-value	Fold-Change(DA ex-vivo reference)
7300295	Fos	NM_022197	1.60246e-12	31.6817
7130740	Dnase1l3	NM_053907	7.6754e-12	20.7763
7116931	Cxcl11	NM_182952	7.00398e-10	15.9407
7237232	Fcnb	NM_053634	4.18038e-10	14.6737
7266324	Reg3g	NM_173097	3.27344e-05	10.8835
7048605	Fosb	XM_001075659	2.08922e-11	10.807
7138456	Gzmb	NM_138517	1.07939e-07	10.2915
7112027	Rgs1	NM_019336	3.59008e-09	9.49208
7349495	Trf	NM_001013110	6.56519e-09	8.42671
7066011	Dusp1	NM_053769	1.83105e-12	8.36848
7341818	Ccr2	NM_021866	1.42412e-05	8.02606
7288744	Jun	NM_021835	6.20732e-11	7.56722
7270038	Cd69	NM_134327	7.47952e-14	7.21788
7123570	Cxcl13	NM_001017496	5.62809e-09	6.43443
7179739	Junb	NM_021836	9.33874e-12	6.40606
7114305	Ifi204	NM_001012029	1.33275e-05	6.32886
7143403	RGD1561145	XM_001060828	7.54028e-11	6.04074
7280945	Pla2g2d	NM_001013428	4.27767e-06	5.71448
7355981	Il8rb	NM_017183	3.60991e-05	5.67557
7247744	Slpi	NM_053372	2.26645e-09	5.39878
7123445	Anxa3	NM_012823	6.96891e-09	5.17574
7258501		---	7.57205e-06	4.67303
7341825	Ccr5	NM_053960	0.00086507	4.63533
7105238	Chi3l1	NM_053560	1.32475e-06	4.57081
7258220	Clec4a1	NM_001005890	0.000214346	4.5651
7099966	Alox5ap	NM_017260	1.66989e-06	4.4875
7172994	Cd226	NM_001107370	1.30061e-06	4.47947
7217458	Abcg1	NM_053502	6.09684e-12	4.45403
7279489	Csf3r	NM_001106685	2.08037e-06	4.34339
7108109	Kmo	NM_021593	9.62938e-09	4.13889
7244765	Il1b	NM_031512	0.00163755	4.05587
7313468	Igf1	NM_001082478	7.77375e-06	3.9842
7258248	Clec4b2	NM_001005896	5.39384e-05	3.96641
7325371	Lyz2	NM_012771	0.000342524	3.9628
7087958	Cd96	NM_001025032	2.77428e-09	3.96153
7285438	Ccl21b	NM_001008513	2.6755e-06	3.95369
7350504	Ccr4	NM_133532	3.16958e-06	3.88353
7355099	Ctla4	NM_031674	4.41006e-08	3.81783
7314286	Dusp6	NM_053883	9.92304e-05	3.75663
7092946	Retnlg	NM_181625	3.95817e-06	3.66684
7032071	Siglech	ENSRNOT00000042080	0.000106607	3.62827
7116938	Cxcl9	NM_145672	1.14721e-05	3.59286
7175218	RGD1561988	ENSRNOT00000015172	2.23255e-11	3.58692
7367524	Emr4	NM_001007558	0.000353805	3.57735
7234696	Lbp	NM_017208	3.91625e-06	3.54211
7383864	Tsc22d3	NM_031345	5.00399e-08	3.45993
7112046	Rgs18	NM_001047084	6.15702e-05	3.41207
7353812	Il1r1	NM_013123	3.66268e-07	3.37073
7353809	Il1r2	NM_053953	0.000284601	3.27312
7211070	S100a9	NM_053587	1.76616e-05	3.22267
7055290	Hbb	NM_033234	1.91962e-05	3.21449
7071528		---	0.000150772	3.19996
7165013		---	1.16521e-05	3.18042
7226167	Ass1	NM_013157	4.53095e-08	3.17922
7177248	Lipg	NM_001012741	0.000264565	3.16681
7106132	Ptgs2	NM_017232	0.00181795	3.15521
7335637	Amica1	ENSRNOT00000007588	0.000129784	3.13231
7084788	Socs3	NM_053565	2.09753e-06	3.10093
7075810	Hba-a2	NM_013096	0.000203346	3.08899
7198256		---	5.62379e-06	3.08697
7093190	Cd200r1	NM_023953	3.64355e-07	3.05352
7184116		---	0.000727908	3.05286
7190182	Sepp1	NM_019192	3.38867e-05	3.04584
7059764	Ctsw	NM_001024242	3.2159e-08	2.91637
7080749	Ccl3	NM_013025	1.89614e-05	2.89597
7112009	Rgs2	NM_053453	7.96192e-09	2.88915
7302128	Pld4	NM_001126288	3.77422e-05	2.87951
7166280	Klf6	NM_031642	5.19891e-08	2.87466
7264577	Tmem176b	NM_134390	0.00080904	2.86835
7065288	Mefv	NM_031634	6.06982e-06	2.8306
7350927	Cx3cr1	NM_133534	0.000522003	2.79646
7244612	Bub1	NM_001106507	5.86719e-05	2.79551
7236875	Fcna	NM_031348	2.15442e-05	2.78239
7057972	Galnac4s-6st	NM_173310	3.5835e-06	2.77612
7041124	Il33	NM_001014166	9.05998e-05	2.73552
7201303	Depdc1a	ENSRNOT00000012667	0.000168455	2.72801
7207681	Ccna2	NM_053702	2.73317e-05	2.71852
7241635	Nr1h3	NM_031627	0.000872564	2.71672
7334980	Loh11cr2a	NM_198755	0.000247385	2.67194
7292165	C1qc	NM_001008524	0.000785411	2.66894
7291803	Hmgn2	NM_001025624	1.19597e-05	2.6623
7295338	Xdh	NM_017154	0.00013105	2.64241
7041063	Pdcd1lg2	NM_001107582	6.97878e-06	2.63682
7088135	Sidt1	AY562215	3.97431e-07	2.60985
7048681	Apoe	NM_138828	9.6967e-07	2.6066
7082363	Top2a	NM_022183	4.04441e-05	2.59876
7097518	Ccl24	NM_001013045	0.00163161	2.58726
7061051	Gda	NM_031776	1.80765e-05	2.5434
7073202	Slc16a6	NM_198760	7.39265e-08	2.51507
7039730		---	2.06715e-06	2.50491
7216731	Lta	NM_080769	1.03339e-06	2.50295
7286266	Abca1	NM_178095	8.53175e-07	2.50198
7068154	Nlrp3	ENSRNOT00000004280	0.00022602	2.49917
7073853		---	0.000301523	2.49031
7379745	Tspan7	NM_001108815	0.000531837	2.47
7116933	Cxcl10	NM_139089	2.64932e-05	2.46807
7253939	Chn2	NM_032084	2.59275e-05	2.46739
7292172	C1qa	NM_001008515	0.000191862	2.46088
7049312	Zfp36	NM_133290	9.34871e-07	2.45424
7150153	Lpl	NM_012598	2.63181e-05	2.44573
7169197	Egr1	NM_012551	3.22635e-08	2.44285
7315360	Ifng	NM_138880	0.000189136	2.4281
7059434	Cabp4	NM_001108926	1.04576e-05	2.42017
7058242	Mki67	ENSRNOT00000038176	0.000683082	2.38894
7131005	Cdkn3	NM_001106028	0.000644642	2.357
7371642	C3	NM_016994	6.81026e-06	2.35522
7040139	RGD1311350	ENSRNOT00000054794	0.000189884	2.34582
7203074	Ccnb1	NM_171991	0.00162392	2.3337
7124093	Slc4a4	NM_053424	2.01889e-09	2.3251
7261664		---	7.70061e-05	2.32131
7160184	Olah	NM_022705	0.000225481	2.31022
7262488	Tcfec	NM_022379	0.000196081	2.30711
7270067	Klrk1	NM_133512	4.42238e-06	2.30208
7305728	Ahr	NM_013149	2.37265e-06	2.29183
7231417	Spred1	NM_001047089	2.99813e-06	2.28661
7162222	Sfxn1	NM_001012213	7.41347e-07	2.28506
7113131	Fasl	NM_012908	3.77123e-06	2.28219
7217594	Trpm2	NM_001011559	8.40287e-07	2.27596
7269448	C1s	NM_138900	8.06246e-07	2.27327
7034373	Pak1	NM_017198	0.000134337	2.27123
7137977		---	0.00219169	2.27105
7152038	RGD1311793	NM_001107315	2.99776e-07	2.25062
7145588	Slc25a4	NM_053515	0.000221227	2.24015
7195971	Sh2d2a	NM_207605	8.9171e-10	2.24001
7081660	Nme2	NM_031833	6.75916e-05	2.23002
7153613	F10	NM_017143	1.6059e-07	2.22383
7373649	Rbm3	NM_053696	2.793e-06	2.21531
7209452	Rarres1	NM_001014790	0.00231781	2.21103
7318705	H1f0	NM_012578	0.000150804	2.2067
7213140	Vcam1	NM_012889	0.00117513	2.20345
7323331		---	0.000580238	2.19499
7327552	Enpp2	NM_057104	0.000497247	2.19047
7270202	Ly49i3	NM_001009499	0.00112487	2.18808
7073609		---	5.95456e-06	2.18273
7059293	Ccnd1	NM_171992	2.67735e-07	2.1817
7082122	Snip	NM_019378	2.33961e-07	2.18006
7304448	Rhob	NM_022542	1.24919e-05	2.17361
7244593	Mal	NM_012798	0.00100277	2.16056
7197866	Kcna3	NM_019270	7.28704e-06	2.15516
7179914	Il27ra	NM_001105943	1.78109e-07	2.15206
7179800	Ier2	NM_001009541	0.000163122	2.14609
7041442	Fas	NM_139194	0.000504451	2.11754
7224825	Arrdc3	NM_001007797	0.000524133	2.11475
7069277	Eno3	NM_012949	6.09561e-06	2.10491
7291759	Fgr	NM_024145	0.000731196	2.10244
7339160	Plscr2	NM_001014094	1.44622e-05	2.09734
7089672	Lamp3	NM_001012015	0.000204022	2.09533
7163002	Mylip	NM_001107344	2.82629e-08	2.08814
7109814	Bcl2	NM_016993	3.04291e-06	2.08811
7051029	Myd116	NM_133546	2.80798e-07	2.08675
7343028	Spc24	ENSRNOT00000045384	7.13203e-05	2.08603
7097827	Cct6a	NM_001033684	0.00230207	2.07756
7197027	Anp32e	NM_001013200	0.00122143	2.07114
7197113	Txnip	NM_001008767	1.92932e-08	2.06995
7112171	Pla2g4a	NM_133551	0.00187514	2.06227
7110790	Cxcr4	NM_022205	2.19758e-08	2.05917
7216846	C4-2	NM_001002805	6.24336e-07	2.05884
7327300	Trps1	XM_001064835	0.00189487	2.05168
7302290	Nucks1	NM_022799	0.000112239	2.04929
7039621	Rab3il1	NM_134411	0.000205179	2.04133
7141061	Klf12	NM_001107281	1.93305e-07	2.03567
7087967		---	0.000129594	2.02161
7197869		---	0.000631768	2.01664
7139990	Cysltr2	NM_133413	7.3079e-05	1.9998
7305576	Pik3cg	NM_001106723	3.15365e-06	1.99704
7084895	Lgals3bp	NM_139096	0.000229939	1.98975
7110775	Dars	NM_053799	0.000121032	1.9882
7357647	Ramp1	NM_031645	9.38531e-05	1.98791
7135534		---	0.000195109	1.97186
7060370	Cd6	NM_175577	1.71447e-06	1.9717
7270537	RGD1308734	BC085851	0.000174032	1.9656
7231019	Kif18a	ENSRNOT00000006689	0.00181448	1.96092
7231562	Casc5	XM_001080790	0.00188875	1.96051
7305953	Arl4a	NM_019186	0.000315413	1.96027
7079766	Garnl4	NM_001107019	2.28218e-06	1.95612
7241130	Serping1	NM_199093	4.09252e-05	1.93795
7033289	Isg20	NM_001008510	0.000127264	1.93255
7290296	Kif2c	NM_001085369	0.000224027	1.93215
7221420	Tmprss3	NM_001107619	1.58483e-05	1.92596
7261668		---	0.000142267	1.92046
7281903	Acot7	NM_013214	4.50967e-07	1.92014
7331732	Racgap1	NM_001108112	0.00135437	1.91827
7117792	Hopx	NM_133621	0.001079	1.91485
7213341	Snx7	NM_001012083	0.000184986	1.91294
7234008	Tpx2	NM_001107790	0.000563047	1.90725
7106928	Gas5	NR_002704	0.000262636	1.90278
7068450	Pigl	NM_138901	4.4202e-06	1.90127
7274593	Glipr2	ENSRNOT00000019916	0.00021693	1.89659
7277379	LOC298250	NM_001013932	6.17837e-05	1.89127
7220772	Prrt1	BC089986	0.000435325	1.88939
7300312	Batf	NM_001106748	0.000199365	1.87809
7141508	Spry2	NM_001012046	4.85371e-05	1.87677
7275761	Rgs3	NM_019340	8.42666e-06	1.86832
7167085	St8sia6	NM_213624	8.20761e-05	1.86784
7327650	Sntb1	ENSRNOT00000006423	1.09758e-05	1.86625
7133360	P2ry5	NM_001045843	9.80955e-06	1.86405
7364829	Nmur1	NM_023100	0.000191469	1.85543
7192307	Cp	NM_012532	0.00101498	1.84344
7202145	Atg10	NM_001109505	0.000108634	1.84054
7036458	Plk1	NM_017100	0.00141412	1.83954
7292877	Tnfrsf1b	NM_130426	8.90793e-05	1.83888
7376566	Dach2	ENSRNOT00000011927	9.95101e-07	1.83765
7196511	S100a8	NM_053822	6.55377e-05	1.83511
7278715	Ccdc17	NM_001014067	1.56245e-08	1.83436
7033565	Tm6sf1	NM_001108490	0.00134889	1.83198
7197704	St7l	NM_001007639	0.00123564	1.83132
7140313	Tnfsf11	NM_057149	0.000668965	1.82725
7035352	Rpl27a	NM_001106290	1.31297e-09	1.82179
7039013	Pold4	NM_001013195	8.96101e-05	1.79785
7189555	Actbl2	NM_001106409	0.000550374	1.79527
7218280	Zfp365	NM_001025145	0.000705529	1.7945
7129449	Hpse	NM_022605	0.00204666	1.79446
7217480	Ubash3a	NM_001107620	2.73046e-06	1.79386
7318657	Lgals1	NM_019904	0.00110635	1.79176
7323332	Chst11	NM_001108079	5.637e-06	1.78889
7175313	Pggt1b	NM_031082	0.000204407	1.78612
7041061	Cd274	ENSRNOT00000034421	0.000283749	1.78532
7358708	Epb4.1l3	NM_053927	0.000122265	1.78132
7217492	Pde9a	NM_138543	0.00132603	1.78034
7177520	Setbp1	BC158653	0.000111844	1.77979
7188551	Zbed3	NM_001025729	0.00073537	1.771
7204681	Ptger4	NM_032076	4.0923e-06	1.77013
7115362	Cenpf	ENSRNOT00000004525	0.000946419	1.76754
7195361	MGC72614	BC061747	0.00114541	1.76503
7118160	Txk	NM_001024255	1.93378e-06	1.76425
7057171	Lat	NM_030853	2.09216e-06	1.76225
7111837	Cfh	NM_130409	0.00172314	1.75664
7223824	Slc16a10	NM_138831	8.91093e-05	1.75246
7239857	Stk39	NM_019362	1.60918e-06	1.74508
7330423	LOC494529	NM_001009974	0.000117947	1.74405
7189647	Il6st	NM_001008725	5.73461e-06	1.74136
7126500	RGD1562646	ENSRNOT00000058839	0.000861475	1.73883
7360736	Ptp4a1	NM_031579	6.59303e-06	1.73794
7092246	Zfp295	NM_001107105	4.08222e-05	1.73672
7332684	Mmp8	NM_022221	0.000323857	1.73287
7327087	Eif3e	NM_001011990	1.55859e-05	1.73013
7210651	Sema4a	NM_001012078	1.39085e-05	1.73004
7216740	Aif1	NM_017196	0.000442993	1.72991
7073775	RGD1306284	BC086594	0.00178833	1.72481
7077556	Anxa6	NM_024156	1.36925e-07	1.72403
7250393	Abcb1a	NM_133401	1.32509e-06	1.72225
7169182	Kif20a	NM_001108426	0.000972214	1.7222
7216827	Cfb	NM_212466	0.000816002	1.71894
7098867	Ccdc64	ENSRNOT00000031263	1.67785e-05	1.71792
7375057	Sat1	NM_001007667	0.00187052	1.71749
7228543	Sp5	NM_001106552	0.00198595	1.71584
7377457	Ocrl	NM_001108256	0.000706808	1.71134
7138366	Mcpt1	U67915	0.00186239	1.69859
7122724	Lrrc8d	NM_001008338	0.00130889	1.69775
7025785	Enpp1	NM_053535	9.46259e-05	1.69737
7306629	MGC112883	BC098829	0.000890516	1.69734
7086975	Chaf1b	NM_001024741	1.04589e-05	1.69598
7368001	Lrg1	NM_001009717	0.00219453	1.69464
7046023	Tfb1m	NM_181474	0.00218685	1.69204
7139682	Rhobtb2	NM_001013133	0.000181372	1.68936
7194202	Dclk1	NM_053343	0.00102705	1.68741
7269789	Ccnd2	NM_022267	0.000201848	1.68723
7375956	Kif4	ENSRNOT00000003789	0.00117291	1.68616
7151297	Dctd	NM_001013882	0.000747386	1.68208
7228789	Cdca7	NM_001025693	0.00057037	1.68182
7257418	Fancd2	NM_001001719	1.21755e-05	1.68004
7333027	Sesn3	NM_001108125	2.9105e-05	1.67861
7354140	Col3a1	NM_032085	7.99301e-05	1.67692
7121328	Cnrip1	NM_001014232	0.000893722	1.67656
7314166	Dcn	NM_024129	0.000208425	1.67572
7071971	Cdc6	NM_001108298	5.4092e-05	1.67187
7283440	Tox	NM_001108654	0.00209595	1.66931
7156022		---	0.000227464	1.66913
7067284	Hnrph1	NM_080896	0.00147349	1.66451
7068483		---	1.99377e-06	1.66063
7231515	Bub1b	ENSRNOT00000010406	0.000229236	1.65755
7207069	Ect2	NM_001108547	7.32448e-05	1.65589
7290429	Ptprf	NM_019249	2.02805e-05	1.65413
7345805	Acat1	NM_017075	8.82376e-05	1.65196
7369781	Arl13b	NM_001107101	0.00201305	1.65167
7026970	Sytl3	NM_001127560	0.00062582	1.64709
7138935	Ebpl	ENSRNOT00000020036	0.0009846	1.64618
7266536	LOC680308	NM_001109398	0.000107651	1.63707
7212120	Cd2	NM_012830	0.00204422	1.63269
7106933	Ankrd45	ENSRNOT00000003857	0.00136751	1.62985
7111227	Atp2b4	NM_001005871	0.00029883	1.62918
7149849	Jund	NM_138875	1.22041e-05	1.62746
7263525	Akr1b1	NM_012498	0.0018264	1.62646
7240232	Ola1	NM_001033927	0.00178974	1.62364
7124689	LOC498350	BC087065	0.00182327	1.62231
7094687	Lpp	NM_001013864	0.000523074	1.6221
7055111	Il18bp	NM_053374	0.000830313	1.61846
7370013	Sh3md4	XM_001054057	0.00123308	1.61682
7060361	Cd5	NM_019295	1.98072e-06	1.60997
7232958	Plcb4	NM_024353	0.000113081	1.60836
7212002	LOC310721	BC083570	0.00233194	1.60785
7140169	Gtf2f2	NM_031042	0.00162247	1.60739
7032558		---	0.00206274	1.60687
7189182	Cenpk	NM_001106407	0.000987246	1.60454
7220502	Flot1	NM_022701	0.000598045	1.60178
7354923	Casp8	NM_022277	4.45477e-05	1.60049
7087456	RGD1309437	BC089826	0.00180329	1.60019
7295379	Capn13	NM_001025133	0.00104365	1.5978
7202500	Scamp1	NM_001100636	1.99209e-05	1.59626
7365259	Per2	NM_031678	0.000234865	1.59574
7064372	Sfxn4	NM_001108527	1.00018e-05	1.59514
7263248	Tsga14	NM_001025770	0.00122857	1.59399
7170764	Megf10	ENSRNOT00000037901	4.98497e-06	1.59363
7319418	Parvg	ENSRNOT00000028976	3.89363e-05	1.59084
7281893	Tnfrsf25	ENSRNOT00000055466	0.000702588	1.58844
7049945	Fxyd5	NM_021909	0.000799712	1.5879
7227963	Tank	NM_145788	7.75957e-05	1.58758
7208907	Serp1	NM_030835	0.00124365	1.57929
7039650	Fads1	NM_053445	3.67945e-07	1.57877
7376387	Gpr174	NM_001106938	0.000291857	1.57788
7295702	Dtnb	NM_001012191	2.92989e-06	1.57515
7328507	St3gal1	NM_001013219	5.95001e-06	1.5747
7346587	Paqr5	NM_001014092	0.00126484	1.57439
7290942	Zc3h12a	NM_001077671	0.00190892	1.57297
7350374	RGD1307215	BC089974	0.000685719	1.57269
7136430	Thrb	NM_012672	0.000225072	1.57179
7338657	Ttk	NM_001108172	0.000284012	1.57124
7282942	LOC500392	BC083882	0.00107353	1.57052
7116614	RGD1562220	ENSRNOT00000003207	9.00823e-05	1.56966
7031438	Rras	NM_001108481	1.46989e-05	1.567
7228390	Nostrin	NM_001024260	0.000177356	1.56668
7158671	Crem	NM_001110860	0.000402369	1.5661
7160355	Vim	NM_031140	0.000127532	1.56347
7102113	Kntc1	NM_001107140	0.000438891	1.56268
7033450	Prc1	NM_001107529	0.00107081	1.56033
7069145	Cldn7	NM_031702	0.00112099	1.55835
7174629	Taf7	NM_001107394	0.000648926	1.55609
7202917	Mccc2	NM_001012177	0.000702314	1.55174
7299461	LOC366669	ENSRNOT00000058734	0.000748387	1.55008
7202198	Zcchc9	NM_001013156	0.000724561	1.5482
7313363	Nfyb	NM_031553	0.00132631	1.54814
7363428	Ikzf2	NM_001106916	0.00183927	1.54701
7065575	Rps2	NM_031838	0.00168334	1.54359
7221505	Icosl	XM_574731	0.000261243	1.54198
7168932	Bin1	NM_053959	0.000184002	1.5407
7155193	Hnrnpk	NM_057141	1.19188e-06	1.53785
7188685	Gfm2	BC091392	2.15693e-05	1.53749
7097502	Styxl1	NM_001037788	0.000479569	1.53604
7050860	Fcgrt	NM_033351	2.21786e-05	1.53357
7131550	RGD1359684	AY227970	0.000286525	1.53237
7245057	Siglec1	NM_001107777	0.000347199	1.52845
7108644	Dusp10	NM_001105734	4.26823e-05	1.5278
7288063	Zdhhc21	NM_001039009	0.00123768	1.52655
7354822	Sgol2	ENSRNOT00000029526	0.00129331	1.52582
7174444	Sil1	NM_199376	0.000137342	1.52525
7234945	Lpin3	NM_001014184	0.00038227	1.51718
7273275	Fbxl4	NM_001107919	0.000486435	1.51488
7235939	Stx16	NM_001108610	0.00112958	1.51476
7207971	Mfsd8	NM_001047910	0.00166196	1.51349
7374715	Bmx	NM_001109016	0.000475739	1.51251
7273983	Rars2	NM_001106643	0.000199503	1.5106
7356313	Gmppa	NM_001025056	0.000931583	1.50871
7309690	Ttc7b	NM_001108719	0.000234672	1.50629
7344635	Oaf	NM_001014090	0.00207907	1.50409
7262338	LOC500034	NM_001109221	0.000212631	1.50229
7296563	Odc1	NM_012615	0.000635819	1.50039
7357599	Lrrfip1	NM_001014269	0.00128438	1.49931
7032204	Atp10a	ENSRNOT00000023888	7.95199e-05	1.49895
7095814	Cdc45l	NM_001105866	0.000775394	1.49732
7160508	Plxdc2	NM_001108422	0.00190649	1.49732
7160039	Optn	NM_145081	0.00118737	1.49608
7322282	Cirbp	NM_031147	9.9267e-05	1.49575
7341240	Golga4	ENSRNOT00000013530	0.00216842	1.49551
7172373	Pstpip2	ENSRNOT00000022833	1.64887e-06	1.49477
7209338	Ccnl1	NM_053662	0.000206434	1.49471
7147145	Ap3m2	NM_133305	0.000477897	1.49188
7295800	Adcy3	NM_130779	0.00199821	1.48991
7217068	Itpr3	NM_013138	4.56449e-07	1.48906
7273396	RGD1304693	ENSRNOT00000009545	0.000380733	1.48889
7353382	Arid5a	NM_001034934	0.00124257	1.48812
7137223	Cnih	NM_001106029	0.00134956	1.48775
7307499	Pygl	NM_022268	0.00217959	1.48762
7354973	Nol5	NM_021754	0.00151225	1.48629
7367602	2009-09-10	NM_001014033	0.00174602	1.48478
7340040	Dusp7	ENSRNOT00000014770	5.59697e-05	1.48465
7180668	Dus2l	NM_001106181	0.00125584	1.48342
7285739	Gne	NM_053765	1.10549e-05	1.48043
7338934	Nt5e	NM_021576	0.00131554	1.47935
7346390	Bbs4	NM_001106826	0.00174935	1.47557
7124313	Stap1	NM_001025115	0.00231587	1.47514
7030153	Gmfg	NM_181091	2.02007e-05	1.47496
7359789	Supt3h	ENSRNOT00000027293	0.000268844	1.47213
7354055	Nck2	NM_001108216	0.00150551	1.47125
7355035	Carf	NM_001106915	0.000766322	1.46943
7235378	Mmp9	NM_031055	0.00226617	1.46857
7252144	Cpa2	NM_001013083	0.00164275	1.46707
7282393	RGD1311517	BC083613	0.0014822	1.46624
7199341	RGD1307816	ENSRNOT00000015502	0.00197737	1.46525
7142081	Dzip1	ENSRNOT00000038596	0.000185811	1.46255
7254251		---	0.00203196	1.46025
7298926	Arf6	NM_024152	5.18674e-06	1.4583
7344530	Sorl1	ENSRNOT00000059971	9.59579e-05	1.45758
7122721		---	0.00170704	1.45692
7068987	Per1	NM_001034125	0.000112654	1.45635
7080476	RGD1310429	ENSRNOT00000000254	0.00176196	1.45597
7353831	Il1rl2	NM_133575	0.000374967	1.45203
7091025	App	NM_019288	0.000532825	1.45107
7171399	Malt1	ENSRNOT00000023146	0.00165058	1.44766
7360290	LOC684534	ENSRNOT00000017592	0.00126563	1.44182
7322058	Thop1	NM_172075	0.000230671	1.43623
7057471	2009-09-01	NM_001012460	0.000375825	1.43333
7077562	Ccdc69	NM_001109031	1.66436e-05	1.43258
7219551	Fyn	NM_012755	0.000307856	1.4322
7296767	Kidins220	NM_053795	0.00180543	1.42814
7296341	LOC690073	XR_006781	0.00195787	1.42678
7331704	LOC300225	ENSRNOT00000055450	0.00190332	1.42565
7149100	Bmpr1a	NM_030849	0.000551463	1.42475
7073731	Fam100b	XM_213532	0.00208788	1.42436
7211510	Tars2	NM_001014040	0.000771335	1.42374
7030237	Rasgrp4	NM_130824	0.00185836	1.42291
7242576	Hipk3	NM_031787	0.00101941	1.41947
7079326	RGD1308134	BC158879	4.04515e-06	1.41688
7370448	Uhrf1	NM_001008882	0.000738619	1.4168
7180630	RGD1562390	XR_009042	7.1586e-05	1.41615
7198087	Vav3	ENSRNOT00000027813	0.000840063	1.41463
7133697		---	0.00203994	1.40399
7239166	Pscdbp	NM_001012086	0.000119696	1.40295
7172144	Smad7	NM_030858	0.00049065	1.39902
7308310	Zfp36l1	NM_017172	0.000744628	1.39789
7305756	Tspan13	NM_001013244	1.68458e-06	1.39772
7331844	Bin2	NM_001012223	7.455e-05	1.39383
7331434	Hdac7a	ENSRNOT00000046562	0.000921239	1.39047
7264653	Osbpl3	ENSRNOT00000042964	0.00124284	1.38818
7094811	Eif4a2	NM_001008335	0.00116016	1.38758
7058813	Chid1	NM_001047854	0.000124816	1.38043
7247039	Nfs1	NM_053462	5.72012e-05	1.37785
7109203	LOC679692	NM_001109376	4.27854e-05	1.37747
7040068	Gnaq	NM_031036	8.54264e-05	1.37595
7137511	Tep1	NM_022591	0.00167167	1.37391
7101362	Wbscr27	NM_001109499	0.00124737	1.37075
7179176	Rpgrip1l	NM_001107414	0.000266551	1.36938
7058781	Pddc1	NM_001107563	0.000157287	1.3652
7089515	Sfrs10	NM_057119	2.10904e-05	1.36379
7217040	Kifc1	NM_001005878	0.000622769	1.36287
7094346	Fam43a	BC099231	0.00192233	1.36086
7272091	Mybl1	NM_001106632	0.00021316	1.36043
7337919	Rab27a	NM_017317	0.00208951	1.3556
7041485	Mphosph1	NM_001107609	0.00109825	1.35437
7058711	Sigirr	NM_001024887	0.000893971	1.34914
7349546	LOC315970	NM_001014097	0.000236679	1.3425
7336581	Man2c1	NM_139256	0.00176152	1.34185
7105814	Aspm	NM_001105955	0.000194312	1.34162
7107842	Slamf1	NM_001109078	0.00234364	1.33277
7193959	Foxo1	ENSRNOT00000018244	0.00148708	1.33054
7122527	Dr1	NM_001011914	0.000760346	1.33001
7266506	Sema4f	NM_019272	0.00131304	1.32574
7065266	Nlrc3	ENSRNOT00000036189	0.000370229	1.32482
7245932	Snx5	NM_001106518	0.000676385	1.32272
7047032	Thbs2	ENSRNOT00000014552	0.00176922	1.32061
7142915	Arhgef3	NM_001106061	0.00178287	1.32048
7279073	Hivep3	NM_001107972	0.000582867	1.31993
7340369	Impdh2	NM_199099	0.000230567	1.31981
7361420	LOC680133	ENSRNOT00000018640	0.000907327	1.31103
7031422	Irf3	NM_001006969	0.000900814	1.29909
7069482	Atp2a3	NM_012914	0.00130567	1.28659
7235420	Eya2	NM_130427	0.00125005	1.28419
7347427	Tex9	BC160875	0.000571216	1.28367
7050055	Gpi	NM_207592	0.00183954	1.28154
7045772	Syne1	NM_001029909	0.00193824	1.27581
7384959	Arhgap4	NM_144740	6.69213e-05	1.27452
7155394	H2afy	NM_017182	0.000162542	1.27127
7105369	Ptpn7	NM_145683	0.00226842	1.25887
7235079	Mybl2	NM_001106536	0.00023692	1.2534
7241745	Dgkz	NM_031143	0.000662904	1.24952
7319627	Gramd4	XM_235571	0.00126194	1.24774
7243436	Rasgrp1	NM_019211	0.000177807	1.24312
7350630	Tgfbr2	NM_031132	0.00170585	1.23264
7084520	Unc13d	NM_138844	0.00137734	1.23249
7071308	Tob1	NM_133317	0.00215049	1.22227
7119867	Wdr1	NM_001014135	0.00115557	1.21963
7127540	RGD1560636	ENSRNOT00000057769	0.00199055	-1.1223
7183929	Tnpo2	NM_001107166	0.000987837	-1.19736
7154535	Pols	NM_001107333	0.00186892	-1.20235
7237814	Gapvd1	ENSRNOT00000024599	0.00152177	-1.21635
7211349	Snx27	NM_152847	0.000103942	-1.21798
7185012	Slc12a4	NM_019229	0.00191282	-1.21861
7253477	Gimap7	NM_001024328	0.00153302	-1.21927
7035116	Ilk	NM_133409	0.000602897	-1.22697
7097454	Prkrip1	NM_001098793	0.00178332	-1.22758
7065550	Pkd1	AF277452	0.00228745	-1.22809
7282155	Pank4	NM_133531	2.56524e-05	-1.23344
7235499	Arfgef2	NM_181083	0.00139882	-1.23511
7315886	Arhgap9	NM_001080789	0.00174643	-1.24801
7083160	Map3k14	NM_001108301	0.000865013	-1.25063
7236737	Cobra1	NM_001107817	0.00125911	-1.25562
7191297	Ank	NM_053714	0.00034093	-1.26133
7069754	Myo1c	NM_023092	0.000142898	-1.26365
7196375	Nup210l	ENSRNOT00000022990	0.000186844	-1.26415
7322625	Wiz	NM_001108064	0.00134625	-1.26646
7181655	Gse1	ENSRNOT00000023607	0.000354028	-1.27088
7086522	Bach1	NM_001107113	0.00107937	-1.27193
7341350	Xylb	NM_001033704	0.000795077	-1.27273
7051070	Sphk2	NM_001012066	0.000800204	-1.27288
7329078	Scrib	ENSRNOT00000045280	0.000179154	-1.27981
7039523	RGD1309471	NM_001034829	9.24093e-05	-1.28364
7196966	Arnt	NM_012780	0.00171877	-1.28561
7102093	Hip1r	ENSRNOT00000001461	4.07021e-05	-1.28658
7177631	Ctdp1	NM_001106131	9.40016e-05	-1.28931
7072810	Wdr68	NM_001107057	0.000504922	-1.29043
7039531	B3gat3	NM_001128184	0.00137915	-1.29062
7181193	Mon1b	NM_001107433	0.00191739	-1.29114
7102927	Pxn	NM_001012147	0.000304535	-1.29746
7301843	Ppp2r5c	ENSRNOT00000041378	0.000810864	-1.29747
7062436	Sorbs1	XM_001053355	0.000229976	-1.29863
7181845	Cpne7	NM_001108454	0.000107008	-1.30156
7319228	Srebf2	NM_001033694	0.00041311	-1.30612
7050687	Mybpc2	NM_001106257	0.00179578	-1.30799
7237132	Vav2	NM_001106563	0.00189679	-1.30864
7027136	Map3k4	NM_001107456	0.000850395	-1.30929
7124808	Srd5a3	NM_001013990	0.00219537	-1.31091
7280596	Hmgcl	NM_024386	0.000950304	-1.31247
7085119	Nploc4	NM_080577	9.68867e-05	-1.31383
7366702	Tgif1	NM_001015020	0.000138719	-1.31485
7091811	Rcan1	NM_153724	0.00195685	-1.31809
7029611	Kcnn4	NM_023021	0.000502637	-1.31878
7106475	Stx6	NM_031665	0.000302191	-1.32099
7181004	Vac14	NM_177930	0.000351394	-1.32343
7177737	Zfp236	ENSRNOT00000029740	8.611e-05	-1.32371
7205232	RGD1306502	NM_001107654	0.00227681	-1.32399
7072754	Mrc2	NM_001024687	0.00206743	-1.32449
7356115	Ttll4	ENSRNOT00000023067	0.00102924	-1.32492
7220454	Dhx16	NM_212496	0.000740304	-1.32603
7142321	Dock9	NM_001105759	0.000136887	-1.32699
7181452	Gan	NM_001107434	2.32422e-05	-1.33075
7099271	Ulk1	NM_001108341	0.000364414	-1.33212
7329785	Pla2g6	NM_001005560	0.000251186	-1.33445
7323725	Apaf1	NM_023979	0.00048311	-1.33719
7346918	Fbxl22	NM_001108769	0.00221348	-1.33794
7282169	Pex10	NM_001109405	0.00124335	-1.33827
7065857	Axin1	NM_024405	0.00207331	-1.33982
7254920	Retsat	NM_145084	0.000692624	-1.33992
7137749	Mettl3	NM_001024794	0.00100664	-1.34283
7320471	Pfkm	NM_031715	1.03604e-05	-1.34458
7074904	Mgrn1	NM_001013964	0.00234546	-1.34465
7196108	Ubqln4	NM_001107688	1.22213e-05	-1.34545
7097612	Gtf2i	NM_001001512	0.00169825	-1.34856
7260501	Slc4a2	NM_017048	1.71053e-05	-1.34955
7079473	Dhx33	NM_001105802	0.000948653	-1.35102
7184935	Atp6v0d1	NM_001011927	0.00212225	-1.35733
7318965	Grap2	NM_001034944	0.000172979	-1.35739
7305534	Hbp1	NM_013221	0.000892979	-1.35952
7357865	Farp2	NM_001108233	0.00204978	-1.36064
7196033	Mef2d	NM_030860	0.000537634	-1.36111
7049079	Egln2	NM_001004083	0.00160428	-1.36142
7252728		---	0.00221577	-1.36144
7099573	Pnpla6	ENSRNOT00000001298	0.000178668	-1.36216
7176559	Nars	NM_001025635	0.000398999	-1.36401
7048947	Pafah1b3	NM_053654	0.00207059	-1.36418
7156161	Tpmt	NM_001079531	0.00164492	-1.36456
7069167		---	1.05723e-07	-1.36709
7243083	Olr785	NM_001000603	0.000964091	-1.37071
7045969	Cnksr3	NM_001012061	0.000495139	-1.3723
7088538	Gtf2e1	ENSRNOT00000003513	8.54126e-05	-1.3735
7073780	RGD1307394	NM_001108308	0.000200112	-1.37354
7156038	Fgd3	NM_001108409	0.000825581	-1.37392
7067428		---	0.00235253	-1.37835
7029617	RGD1309888	NM_001014243	0.00148122	-1.37905
7343250	Dpy19l1	ENSRNOT00000036738	0.00147377	-1.37958
7253973	Plekha8	NM_001109235	0.00221183	-1.38042
7186108	Mbtps1	NM_053569	1.05306e-05	-1.38307
7060195	Taf6l	NM_001107575	5.81471e-05	-1.38332
7181086	Pdpr	NM_001107430	0.000149116	-1.3853
7114006	Ppox	NM_001105968	0.00176828	-1.38788
7055052	Atg16l2	XR_008439	0.00075786	-1.3884
7125601	Wdr19	ENSRNOT00000003991	0.000120169	-1.38906
7133349	Rcbtb2	NM_199084	0.00120744	-1.38907
7137638	Zfp219	NM_001007681	0.000152914	-1.38971
7095183	Klhl24	NM_181473	0.000694973	-1.38979
7161703	Rmi1	ENSRNOT00000025812	0.000211943	-1.39057
7196445	Gatad2b	NM_001024888	0.000311034	-1.39082
7078106	Flcn	NM_199390	0.000431438	-1.39087
7137612	Ndrg2	NM_133583	0.00185123	-1.39219
7074132		---	0.00083207	-1.3934
7348709	Tbc1d2b	NM_001108175	3.18833e-05	-1.39432
7302098	LOC691556	NM_001126302	0.00087432	-1.39491
7267114	Abtb1	NM_001005902	0.000464995	-1.39522
7302136	Btbd6	NM_001077683	0.00158478	-1.39528
7072544	Hexim1	NM_001025136	0.00218017	-1.39669
7026321	Ahrr	NM_001024285	0.00209627	-1.39699
7178954	Tom1	NM_001008365	0.000260882	-1.39835
7241615	Madd	NM_053585	0.00093048	-1.39842
7138103	Slc22a17	NM_177421	0.00080818	-1.39862
7285239	B4galt1	NM_053287	0.000162175	-1.40149
7077793	Zfp672	NM_001007669	0.00103687	-1.402
7198274	Extl2	NM_001100704	0.000706124	-1.40257
7278755	Tesk2	NM_133396	0.000604687	-1.40349
7029647	Phldb3	XM_001076710	0.00034384	-1.40461
7293757	LOC474147	ENSRNOT00000023696	0.000168827	-1.40601
7334627	Cdon	NM_017358	0.000107764	-1.40617
7217321	Fgd2	NM_001107617	0.00048294	-1.40672
7038102	Inpp5a	NM_001108923	0.0010658	-1.40677
7332099	Csad	NM_021750	0.000201304	-1.4076
7038672	Cd81	NM_013087	0.000184683	-1.40801
7155866	Sema4d	ENSRNOT00000018378	0.000300642	-1.40855
7080901	Usp32	NM_001107032	0.00131587	-1.4093
7089812	Dgcr8	NM_001105865	0.00209827	-1.41077
7233941	Tbc1d20	NM_001004281	4.26438e-06	-1.41153
7336579	Sin3a	NM_001108761	0.00222452	-1.41338
7050729	Ptov1	NM_001008304	0.000921167	-1.4137
7265928	Jmjd1a	NM_175764	0.00113058	-1.41427
7292029	Rcan3	NM_001012746	0.000412835	-1.41572
7042688	Cnnm2	NM_001011942	0.00196731	-1.41595
7253466	Gimap9	NM_001008398	0.00085823	-1.41655
7082684	Acly	NM_016987	0.00109056	-1.4166
7047520	Cnot3	NM_001107471	0.000225476	-1.41963
7340511	Pfkfb4	NM_019333	0.000590143	-1.42067
7062052	Pank1	NM_001106373	1.91827e-05	-1.42094
7277489	RGD1565362_predicted	ENSRNOT00000010211	0.000673251	-1.42104
7338247	Gclc	NM_012815	0.00203855	-1.42229
7145596	Snx25	ENSRNOT00000014828	0.000843286	-1.42294
7080096	Tnfaip1	NM_182950	0.000837123	-1.4239
7127242	Add1	NM_016990	3.35877e-06	-1.42532
7144191	RGD1308064	NM_001106072	0.000856585	-1.42592
7235432	Ncoa3	ENSRNOT00000007768	2.09449e-05	-1.42638
7210780	Trim46	NM_001107691	0.00235327	-1.43091
7061328	Pip5k1b	NM_001012743	0.000738209	-1.43251
7057263	Cln3	NM_001006971	0.000195551	-1.43273
7249737	RGD1564792	ENSRNOT00000061894	0.000120459	-1.43433
7039271	Atg2a	NM_001109545	1.45807e-05	-1.43534
7089381	Bcl6	NM_001107084	0.00208286	-1.43681
7082251	Fbxl20	NM_022272	0.00172032	-1.43698
7049184	Map3k10	ENSRNOT00000034609	2.61302e-06	-1.43778
7027116	Igf2r	NM_012756	0.000171279	-1.44272
7179870	Cc2d1a	NM_001013869	1.70098e-06	-1.44342
7318049	Dennd3	ENSRNOT00000014541	8.54127e-05	-1.44455
7071466	Fam117a	NM_001109039	0.000192093	-1.44457
7299267	Mnat1	NM_153472	0.00162618	-1.44752
7085170	Pcyt2	NM_053568	8.02333e-05	-1.44926
7347727	Lrrc1	NM_001014268	0.000560426	-1.45088
7131897	Wdr23	NM_001009686	6.66016e-07	-1.45183
7075573	Haghl	NM_001013114	0.00189662	-1.45552
7039284	Men1	NM_019208	0.000699682	-1.45578
7081853	Ngfr	NM_012610	1.07178e-05	-1.45621
7178752	Dok4	NM_001108438	0.00091948	-1.45739
7366190	Ralbp1	NM_032067	0.00151579	-1.45755
7089859	Slc25a1	NM_017307	0.000431431	-1.45786
7132757	kif13B	NM_213626	7.90093e-05	-1.45809
7067711	Slc36a1	NM_130415	0.000673203	-1.46138
7122910	Aff1	NM_001107206	0.000132248	-1.46412
7102201	Orai1	NM_001013982	0.00226358	-1.46579
7181862	Zfp276	BC079416	0.00109844	-1.46608
7080217	Evi2a	NM_001044287	8.55921e-05	-1.46684
7352100	Tmem63b	XM_001064906	0.000546822	-1.46715
7309683	RGD1565082	ENSRNOT00000005369	0.00140553	-1.46764
7278794	Zswim5	NM_001107963	2.68591e-05	-1.46839
7229528	Tnks1bp1	ENSRNOT00000012209	1.82487e-05	-1.46953
7197048	Otud7b	NM_001107697	4.28606e-05	-1.47006
7322093	Sf3a2	NM_001011986	0.00227127	-1.4705
7269314	Phc1	NM_001107886	0.000160007	-1.47167
7384956	L1cam	NM_017345	5.21137e-05	-1.4719
7293204	Ube4b	ENSRNOT00000021197	2.17684e-05	-1.47352
7245066	RGD1311267	BC099127	0.000528301	-1.47477
7079821	Rpa1	NM_001047843	0.00163202	-1.47521
7363857	Nhej1	NM_001014217	0.00233843	-1.47557
7181699	Banp	NM_001106191	0.000267781	-1.47866
7034699	Pde2a	NM_031079	2.09453e-05	-1.47882
7073136	Axin2	NM_024355	0.000781348	-1.47979
7103366	Golga3	NM_001107847	0.000606641	-1.4805
7353224	Rab23	NM_001109005	0.00223411	-1.48288
7342396	Panx1	NM_199397	0.000339544	-1.48659
7068165	M-rip	NM_053814	1.53281e-08	-1.48808
7330737	Lmf2	NM_001079939	0.00207805	-1.48883
7131160		---	0.000565391	-1.49147
7116203	Hsd17b11	NM_001004209	0.000161169	-1.49187
7285406	Oprs1	NM_030996	0.000210314	-1.49369
7312515	Uqcr	NM_001126097	4.79494e-05	-1.49379
7308262	Zfyve26	NM_001108038	0.000413021	-1.49534
7290288	Urod	NM_019209	0.000719651	-1.49563
7050726	Tbc1d17	NM_001106258	3.43782e-06	-1.4965
7235578	Mocs3	NM_001107804	0.00133379	-1.50105
7100408	Zfp12	ENSRNOT00000038584	0.000278871	-1.50438
7102976	Sppl3	ENSRNOT00000001562	1.60201e-05	-1.50563
7317826	Khdrbs3	NM_022249	0.00215051	-1.50999
7075793	Itfg3	NM_001009701	0.00215215	-1.51278
7370418	Ndufa11	NM_212517	6.16549e-05	-1.51596
7363768	Rnf25	NM_001012004	0.00093875	-1.51999
7243504	Bmf	NM_139258	0.00032121	-1.52263
7069286	Kif1c	NM_145877	1.76432e-05	-1.52538
7065538	RGD1307773	ENSRNOT00000012720	0.000593105	-1.52542
7032589	Lass3	NM_001127561	0.0014286	-1.52589
7144088	LOC498604	BC111077	0.000187803	-1.52759
7092560	Impg2	NM_139088	0.000479396	-1.52846
7260283	Insig1	NM_022392	2.96421e-05	-1.5308
7292425	Pqlc2	NM_001108689	2.17343e-05	-1.53185
7200805	Eltd1	NM_022294	0.00232036	-1.53229
7138007	Slc7a7	NM_031341	0.000200621	-1.53446
7052390	Aldh1a3	NM_153300	0.00229772	-1.53854
7057466		---	2.77935e-05	-1.54378
7340165	Zmynd10	NM_001004284	0.000138431	-1.54558
7039031	Pcx	NM_012744	0.000293717	-1.54691
7329798	Tmem184b	BC099785	2.34133e-06	-1.54808
7033518	Pde8a	NM_198767	0.00126189	-1.5497
7285819	Fbxo10	ENSRNOT00000016875	4.12679e-05	-1.55148
7149498	Tmem38a	NM_001100175	3.82202e-05	-1.55152
7131889	Pck2	NM_001108377	0.000211949	-1.55249
7065845	Tmem8	NM_001106991	0.000239208	-1.55287
7067937	Sh3bp5l	NM_001127581	0.000523379	-1.55575
7242601	Qser1	ENSRNOT00000056808	0.00166175	-1.55634
7182872	Herpud1	NM_053523	0.000248492	-1.55866
7328367	Ddef1	NM_001044245	0.000349473	-1.56011
7068956	Myh10	NM_031520	2.50659e-05	-1.5611
7310730	Ppp1r13b	NM_001108062	9.20069e-05	-1.56501
7113493	Mpzl1	NM_001007728	0.00019414	-1.56772
7111046	Mfsd4	NM_001109069	0.00144226	-1.57278
7172750	Zadh2	NM_001106129	0.00146926	-1.57557
7330134	Tnfrsf13c	ENSRNOT00000010086	0.00032792	-1.57818
7072241	Cntnap1	NM_032061	1.3591e-05	-1.57976
7077001	Sqstm1	NM_175843	1.68593e-05	-1.58421
7235146	RGD1305754	NM_001106537	0.000229798	-1.58466
7039654	LOC679583	ENSRNOT00000050921	0.000614049	-1.58806
7072460	Grn	NM_017113	0.00053421	-1.5887
7241831	Mapk8ip1	NM_053777	0.00146551	-1.59155
7321206	Pde1b	NM_022710	2.35413e-05	-1.59372
7318426	Mfsd3	NM_001024908	0.000229716	-1.59545
7080488	Myo1d	NM_012983	8.21468e-06	-1.59785
7266517	Htra2	NM_001106599	2.80327e-05	-1.5979
7355220		---	0.00163858	-1.59998
7180575	Elmo3	NM_001030028	0.00027864	-1.60082
7025269	Cited2	NM_053698	0.000335879	-1.60193
7216953	Brd2	NM_212495	3.23139e-06	-1.60458
7202670	Hmgcr	NM_013134	5.18721e-05	-1.60587
7344721		---	0.000238369	-1.60701
7332175	Map3k12	NM_013055	0.000381843	-1.60785
7382123	Fam123b	NM_001109320	0.00108641	-1.60817
7038734	Dhcr7	NM_022389	0.000879785	-1.60951
7143057	Actr8	NM_001108396	0.000133324	-1.60993
7221216	Stk38	NM_001015025	1.42988e-05	-1.61196
7133568	Tsc22d1	NM_013043	0.000427902	-1.61348
7245063	RGD1311739	BC098814	0.00135367	-1.61519
7119891	Nsg1	NM_024128	0.000170094	-1.61629
7322871		---	1.21969e-06	-1.62039
7261766	Samd9l	BC098747	0.00172082	-1.6249
7068401		---	0.000218416	-1.63075
7113785	Hsd17b7	NM_017235	7.17545e-05	-1.63155
7241810	Gyltl1b	NM_199107	1.80008e-06	-1.63489
7028929	Zbtb45	NM_001107478	0.000225868	-1.63687
7321343	Coq10a	NM_001108727	0.000473028	-1.6371
7164872	Zscan12	ENSRNOT00000024906	0.000582206	-1.64033
7082646	Hap1	NM_024133	0.000209816	-1.64562
7331331	Slc38a2	NM_181090	1.13675e-06	-1.64573
7170832	Slc27a6	NM_001106145	0.000309801	-1.64623
7273845	Rragd	NM_001106641	6.63083e-06	-1.6465
7343008	Tmed1	NM_001013432	0.000370498	-1.64955
7190101	Hmgcs1	NM_017268	3.06555e-06	-1.65032
7036870	RGD1564579	XM_215057	9.21995e-05	-1.65219
7068143	Jmjd4	NM_001105784	0.000245705	-1.6594
7104822	Faim3	NM_001014843	0.00184571	-1.66156
7255999		---	0.00198198	-1.66161
7079651	Cyb5d2	NM_001007671	0.000226076	-1.6742
7246655	Trib3	NM_144755	0.00184075	-1.67529
7235840	Spo11	NM_001108964	0.00151617	-1.67688
7259230	H2afj	NM_001109610	0.00206253	-1.678
7217265	Brpf3	NM_001107615	4.78477e-05	-1.6796
7138089	Homez	NM_152849	0.00207839	-1.68336
7330792	Arsa	NM_001034933	4.53864e-05	-1.68993
7158860	Fzd8	NM_001044251	3.32563e-05	-1.69408
7208436	Maml3	NM_001107675	7.21835e-06	-1.695
7318097	RGD1359378	NM_001007658	0.000205765	-1.69691
7078273	Mapk7	ENSRNOT00000003290	0.000126406	-1.69862
7349759	Abhd14a	NM_001009670	0.000992633	-1.69953
7101851	Aacs	NM_023104	1.10329e-08	-1.70358
7148978	RGD1564142	ENSRNOT00000043811	8.9763e-06	-1.70579
7274318	Galt	NM_001013089	0.00148222	-1.70749
7032640	Igf1r	NM_052807	0.00013681	-1.70776
7164816	Zfp184	NM_001100573	0.0012471	-1.70787
7038669	Phemx	ENSRNOT00000036132	1.02517e-05	-1.70934
7075436	Tmem204	NM_001009620	0.000587763	-1.71546
7214253	Cyp2u1	NM_001024779	1.15302e-05	-1.7169
7178221	Cmtm4	ENSRNOT00000014749	2.62948e-05	-1.71906
7033633	Mex3b	XM_001068105	0.000618687	-1.72119
7329940	RGD1565081	BC167764	9.78514e-05	-1.72215
7255510	Nagk	NM_001037768	0.000274423	-1.72232
7082318	Nr1d1	NM_145775	0.000388608	-1.72429
7082218	Arl5c	NM_001109046	7.92719e-06	-1.72588
7262054	Asns	NM_013079	0.00155672	-1.72809
7225443	Pnpla7	NM_144738	1.80363e-07	-1.7309
7254754	Cd8b1	NM_031539	0.000279899	-1.73198
7256070		---	0.000148085	-1.73546
7332206	Calcoco1	NM_139190	2.20806e-05	-1.73571
7278024	Dhcr24	NM_001080148	2.43988e-05	-1.73578
7039697	Cybasc3	NM_001014164	4.515e-05	-1.73746
7364446	Irs1	NM_012969	0.000501096	-1.73797
7133181	Reep4	NM_001025279	1.64704e-05	-1.74343
7343092	Zfp653	NM_001106807	1.05392e-06	-1.74967
7329878	Cbx7	NM_199117	3.41873e-05	-1.75712
7221620	Lss	NM_031049	5.94275e-08	-1.75995
7213679	Usp53	NM_001106468	0.000806256	-1.77147
7144389		---	0.000183068	-1.77417
7295678	Kif3c	NM_053486	9.72098e-05	-1.78576
7226250	Ppapdc3	NM_001012349	0.000234371	-1.78745
7199517		---	0.00058886	-1.78817
7127667	Tcn2	NM_022534	0.000710298	-1.7905
7363174	Idh1	NM_031510	0.000268633	-1.79181
7091657	Tmem50b	NM_001025014	0.00117143	-1.79562
7258441	Acrbp	NM_001025049	0.00161772	-1.79987
7186293	Mvd	NM_031062	0.000479873	-1.80201
7054711	Capn5	NM_134461	1.15665e-09	-1.80447
7034633	Stard10	NM_001013069	2.81312e-07	-1.81341
7031474	Slc6a16	ENSRNOT00000047622	0.0001071	-1.81399
7236237	Slco4a1	NM_133608	0.000150568	-1.81904
7269429	Clstn3	NM_134376	3.44552e-05	-1.82371
7120801		---	0.00156774	-1.83038
7132695	RGD1561302	NM_001109102	5.05534e-05	-1.83305
7049155	Pld3	NM_001012167	0.000451851	-1.83631
7173665	Klhl14	NM_001108885	8.24988e-05	-1.84418
7079678	Ctns	ENSRNOT00000030343	0.0014208	-1.84728
7097300	Tsc22d4	BC079190	0.00199543	-1.84955
7060026	Vegfb	NM_053549	0.00163699	-1.85169
7085279	RGD1305007	BC088238	7.24191e-06	-1.8534
7035804	Pde3b	NM_017229	2.89422e-07	-1.85702
7373643	Tbc1d25	NM_001106955	0.000353758	-1.86754
7359546	RGD620382	NM_133525	0.00182414	-1.8678
7225205	LOC499749	NM_001024309	0.000425918	-1.87479
7254704		---	0.00214541	-1.87697
7031078	RGD1564982	ENSRNOT00000039446	0.000137257	-1.87859
7286021	Alg2	ENSRNOT00000008913	0.000432511	-1.88479
7268386		---	4.9512e-05	-1.89017
7075697	Wfikkn1	ENSRNOT00000060156	1.62537e-05	-1.89053
7228630	Dync1i2	NM_053880	6.30775e-06	-1.89385
7340055	Abhd14b	NM_001007664	0.000595314	-1.89428
7101411	Gats	ENSRNOT00000002033	1.92438e-05	-1.90562
7097623	Ncf1	NM_053734	0.00028729	-1.91215
7228615	Cybrd1	NM_001011954	9.42778e-05	-1.91254
7242599	Tcp11l1	NM_001109202	0.00127808	-1.91357
7355176	Nrp2	NM_030869	0.000177695	-1.91886
7308833	Pgf	NM_053595	0.00194675	-1.92376
7197150	Pias3	NM_031784	1.23532e-06	-1.92744
7175946	Aldh7a1	ENSRNOT00000020325	0.000114451	-1.94464
7259141	Emp1	NM_012843	0.000924304	-1.95621
7217793	Mmp11	NM_012980	9.08434e-05	-1.96014
7050306		---	0.00202944	-1.96212
7128140	Sunc1	ENSRNOT00000006818	4.13605e-05	-1.9646
7317317	Sqle	NM_017136	0.000101099	-1.96925
7278898	Slc6a9	NM_053818	2.16457e-07	-1.9704
7308244		---	0.000174821	-1.97347
7038410	Tmem80	NM_001017455	0.000125991	-1.98296
7060585	Dtx4	NM_001047855	0.000111625	-1.98375
7166946	Nmt2	NM_207590	2.88239e-05	-1.98546
7329245	Dgat1	NM_053437	7.00566e-06	-1.99018
7068944	Pik3r6	NM_001081444	3.4036e-05	-1.99028
7232677	Cdc25b	NM_133572	0.000139159	-1.99242
7120379	Zfp278	NM_001107231	3.88319e-06	-1.99911
7280628	Id3	NM_013058	0.000130917	-2.00857
7250653	Cyp51	NM_012941	1.32474e-05	-2.01448
7036082		---	0.000854334	-2.02044
7189673	Ppap2a	NM_022538	0.000171676	-2.03452
7120384	Pik3ip1	NM_001017453	9.31854e-07	-2.05311
7060258	Fads2	NM_031344	0.000965082	-2.05577
7082861	Vat1	NM_001033683	4.0321e-05	-2.06583
7038853	Cpt1a	NM_031559	2.47785e-07	-2.07565
7069321	Mis12	NM_001047972	0.00132537	-2.07778
7236795	Uap1l1	ENSRNOT00000017373	1.52867e-06	-2.10944
7353232	Dst	NM_001108208	0.000270622	-2.11394
7112567		---	0.00207651	-2.117
7070866		---	1.47311e-05	-2.14172
7350530	Cmtm7	NM_001109300	4.98087e-09	-2.15846
7059908	Tm7sf2	NM_001013071	1.14381e-05	-2.19381
7139070	Fdft1	NM_019238	9.9589e-08	-2.20101
7210919		---	0.000161131	-2.20122
7053049	Sv2b	NM_057207	2.23566e-05	-2.23163
7378827	Gria3	NM_032990	3.12778e-05	-2.23581
7075460		---	1.03876e-08	-2.25567
7368013		---	0.000884145	-2.28956
7219178	Hsf2	NM_031694	0.00107049	-2.29773
7162174	Arl10	NM_207165	1.18215e-07	-2.31181
7384955	Pdzd4	ENSRNOT00000056376	8.24236e-08	-2.33036
7059543		---	6.74762e-06	-2.34669
7219826			1.24503e-09	-2.36451
7384985	Renbp	NM_031095	7.28398e-06	-2.37876
7366728	RGD1309537	ENSRNOT00000021048	1.11872e-05	-2.39275
7331829	Pou6f1	NM_001105746	8.57997e-10	-2.42528
7256210	Slc6a6	NM_017206	1.27618e-11	-2.46016
7043801	Nanos1	ENSRNOT00000036203	3.24807e-06	-2.48231
7210709	Syt11	NM_031667	6.4009e-07	-2.48262
7252068	Tspan33	NM_001109227	1.41028e-06	-2.48587
7042630	RGD1305793	NM_001127484	1.42999e-07	-2.51289
7252491	Tmem140	NM_001009709	0.00010348	-2.53074
7128677	Slc1a4	NM_198763	3.18496e-05	-2.57489
7258354	Spsb2	NM_001009660	0.000315205	-2.5822
7372950		---	0.000777438	-2.60975
7341777		---	8.98086e-05	-2.61549
7249382		---	0.000337815	-2.63053
7264956	Scrn1	NM_001025063	2.36673e-07	-2.65395
7144691	Sc4mol	NM_080886	7.08244e-06	-2.66961
7321965	Tbxa2r	NM_017054	3.00209e-10	-2.67358
7292051	Grhl3	NM_001106690	2.32925e-06	-2.6856
7322213	Reep6	NM_001013218	5.3604e-08	-2.69799
7120885	LOC688553	BC127536	9.80337e-07	-2.72123
7333634	Ldlr	NM_175762	1.90837e-09	-2.88436
7209539	Ift80	NM_001013911	2.10866e-05	-2.8886
7077802		---	0.000459192	-2.98381
7382393	Slc7a3	NM_017217	9.44239e-07	-3.06286
7341776	Ccr9	NM_172329	1.26595e-05	-3.17186
7308686		---	4.51049e-05	-3.68145
7229480	Slc43a1	NM_001107742	3.73331e-10	-3.77064
7359361		---	9.49827e-06	-3.7765
7341795	Cxcr6	NM_001102587	5.32339e-06	-3.83764
7179618	Neto2	NM_001107417	9.33352e-06	-3.8486
7123902	Pf4	NM_001007729	0.00163585	-4.35145
7085089	Actg1	NM_001127449	1.87491e-06	-4.49644
7258081	Slc6a12	NM_017335	2.91349e-11	-6.88049
7185182	Nqo1	NM_017000	1.24301e-05	-8.60457
7252382	Akr1b8	NM_173136	3.95066e-05	-18.5412
