# Supplementary material for: Alternative Splicing and Transcriptome Profiling of Experimental Autoimmune Encephalomyelitis Using Genome-Wide Exon Arrays
Source: PLoS One. 2009 Nov 10;4(11):e7773. doi: 10.1371/journal.pone.0007773 (PMC2775719; doi:10.1371/journal.pone.0007773)
Supplement: Table S5 — Differentially regulated transcripts comparing PVG day 7 ex vivo and MOG re-stimulated conditions. 637 transcripts were upregulated and 719 downregulated using day 7 ex vivo as reference at a 5% FDR cut-off margin. (0.18 MB DOC) [file pone.0007773.s009.xls]

## Sheet: pvgexvivorestimfdr005
Transcript ID	Gene Symbol	RefSeq	p-value	Fold-Change(PVG ex vivo reference)
7300295	Fos	NM_022197	2.24463e-12	29.504
7130740	Dnase1l3	NM_053907	1.76718e-12	27.7503
7138456	Gzmb	NM_138517	8.16582e-10	25.6957
7116931	Cxcl11	NM_182952	1.9274e-09	13.3465
7048605	Fosb	XM_001075659	6.26758e-12	13.0176
7087207	Mx2	NM_134350	2.44241e-07	13.0139
7112027	Rgs1	NM_019336	9.32268e-10	11.7001
7102451	Oas1b	NM_144752	5.80215e-07	10.5146
7123570	Cxcl13	NM_001017496	4.00246e-10	9.16212
7288744	Jun	NM_021835	1.60385e-11	9.06162
7123445	Anxa3	NM_012823	1.13708e-10	8.59585
7258227	Clec4a3	NM_001005891	0.000154971	8.12254
7066011	Dusp1	NM_053769	2.90056e-12	7.88426
7098547	Oas1a	NM_138913	3.41381e-06	7.49018
7293880	G1p2	NM_001106700	1.45065e-05	6.71639
7270038	Cd69	NM_134327	1.46713e-13	6.66653
7349495	Trf	NM_001013110	4.35931e-08	6.50556
7237232	Fcnb	NM_053634	1.22878e-07	6.23349
7179739	Junb	NM_021836	1.20655e-11	6.21986
7292165	C1qc	NM_001008524	1.00435e-06	5.9677
7070419	Slfn3	NM_053687	2.41208e-05	5.93961
7280945	Pla2g2d	NM_001013428	3.56107e-06	5.86302
7165013		---	4.89559e-08	5.75619
7325371	Lyz2	NM_012771	3.54739e-05	5.53905
7132846	Clu	NM_053021	1.75587e-06	5.44509
7102992	Oasl1	NM_001009681	3.11635e-05	5.26794
7341818	Ccr2	NM_021866	0.000178936	5.22638
7305174	Rsad2	NM_138881	5.20289e-07	5.17759
7216218	Clic2	NM_001009651	1.95142e-06	5.15461
7041467	Ifit3	NM_001007694	2.75901e-05	5.12253
7258220	Clec4a1	NM_001005890	0.000103003	5.11028
7292172	C1qa	NM_001008515	1.50302e-07	5.0681
7084895	Lgals3bp	NM_139096	5.59888e-09	4.88103
7143403	RGD1561145	XM_001060828	6.3906e-10	4.79646
7314286	Dusp6	NM_053883	1.9794e-05	4.62108
7138366	Mcpt1	U67915	6.49015e-09	4.60678
7334980	Loh11cr2a	NM_198755	2.21657e-06	4.4227
7247744	Slpi	NM_053372	1.56916e-08	4.39654
7269789	Ccnd2	NM_022267	2.84971e-10	4.24746
7103001	Oasl2	NM_001009682	4.40445e-06	4.22358
7350504	Ccr4	NM_133532	1.505e-06	4.21151
7216562	RT1-T24-1	NM_001008858	0.00232332	4.18669
7217458	Abcg1	NM_053502	1.27735e-11	4.16378
7335637	Amica1	ENSRNOT00000007588	1.30155e-05	4.0716
7350272	Ccrl2	NM_001108191	3.5761e-05	4.02605
7264577	Tmem176b	NM_134390	5.43096e-05	3.99305
7087958	Cd96	NM_001025032	2.73964e-09	3.96608
7116933	Cxcl10	NM_139089	1.2011e-07	3.95966
7107925	Slamf9	NM_001105971	0.00114629	3.93557
7073928	RGD1308168	XM_001081768	5.60651e-09	3.82335
7041465	Ifit2	NM_001024753	2.53633e-06	3.80686
7108109	Kmo	NM_021593	2.35084e-08	3.8059
7366871	Tyms	NM_019179	5.74193e-05	3.77907
7172994	Cd226	NM_001107370	6.07538e-06	3.77403
7313468	Igf1	NM_001082478	1.37114e-05	3.73804
7073915	RGD1308168	XM_001081768	1.36654e-09	3.72107
7033289	Isg20	NM_001008510	2.20882e-08	3.68637
7048681	Apoe	NM_138828	1.38827e-08	3.66068
7209452	Rarres1	NM_001014790	2.03611e-05	3.63788
7270067	Klrk1	NM_133512	1.31712e-08	3.58043
7114305	Ifi204	NM_001012029	0.000648031	3.57194
7080749	Ccl3	NM_013025	2.79258e-06	3.47001
7114285	Ifi204	ENSRNOT00000058058	5.09717e-06	3.46025
7082363	Top2a	NM_022183	1.7393e-06	3.45231
7203074	Ccnb1	NM_171991	4.98579e-05	3.38229
7258248	Clec4b2	NM_001005896	0.000204286	3.36505
7215722	Ifi44	NM_001107729	6.84757e-07	3.35733
7103432	Oas2	NM_001009715	9.405e-06	3.26828
7167279		---	0.000354875	3.26693
7058242	Mki67	ENSRNOT00000038176	3.3245e-05	3.23243
7207681	Ccna2	NM_053702	4.37725e-06	3.20759
7248501	Zbp1	AJ302054	2.35586e-06	3.20386
7216540	RT1-149	NM_001008826	3.39106e-05	3.20149
7363602	Igfbp5	NM_012817	0.00113173	3.20045
7133630	Epsti1	NM_001044257	3.23471e-06	3.20007
7090671	Samsn1	NM_130821	1.86637e-05	3.17274
7041124	Il33	NM_001014166	2.3812e-05	3.11282
7059764	Ctsw	NM_001024242	1.45257e-08	3.09681
7088135	Sidt1	AY562215	4.21846e-08	3.08372
7156536		---	8.01459e-06	3.0454
7092176	Mx1	NM_173096	9.07322e-07	3.03032
7166280	Klf6	NM_031642	2.83744e-08	3.00807
7165003		---	0.000820637	3.00039
7253939	Chn2	NM_032084	2.4692e-06	2.99306
7218280	Zfp365	NM_001025145	5.78721e-07	2.99122
7169197	Egr1	NM_012551	1.84194e-09	2.95469
7216731	Lta	NM_080769	1.07175e-07	2.95448
7379745	Tspan7	NM_001108815	8.90529e-05	2.95383
7113131	Fasl	NM_012908	1.17626e-07	2.91605
7072336	Tmem106a	NM_001024967	3.68411e-05	2.90408
7217594	Trpm2	NM_001011559	2.32787e-08	2.89693
7112046	Rgs18	NM_001047084	0.000303592	2.85986
7049312	Zfp36	NM_133290	1.12208e-07	2.85387
7261664		---	7.30062e-06	2.81209
7357647	Ramp1	NM_031645	6.89827e-07	2.81039
7105238	Chi3l1	NM_053560	0.000127065	2.80482
7067089	Ifi47	NM_172019	0.000359695	2.8031
7234696	Lbp	NM_017208	4.86591e-05	2.77811
7101571	Tpst1	NM_001011903	9.12444e-07	2.75401
7177248	Lipg	NM_001012741	0.00088932	2.74826
7152038	RGD1311793	NM_001107315	1.36148e-08	2.74091
7155387	Tifab	NM_001025029	0.00220278	2.72616
7190182	Sepp1	NM_019192	0.000118015	2.6987
7371233		---	0.000168526	2.6747
7291803	Hmgn2	NM_001025624	1.17458e-05	2.66625
7073609		---	3.05221e-07	2.66571
7302128	Pld4	NM_001126288	8.91562e-05	2.65788
7116938	Cxcl9	NM_145672	0.000232168	2.64201
7184116		---	0.00241614	2.62727
7241635	Nr1h3	NM_031627	0.0012088	2.61725
7282381	Tnfrsf4	NM_013049	0.000744155	2.60331
7241130	Serping1	NM_199093	4.22241e-07	2.60163
7107717	Fcgr3a	NM_207603	0.00222888	2.59992
7113747	Nuf2	NM_001012028	0.00102077	2.59411
7162222	Sfxn1	NM_001012213	1.11298e-07	2.58334
7212120	Cd2	NM_012830	2.04492e-06	2.57836
7059293	Ccnd1	NM_171992	1.76612e-08	2.57218
7370448	Uhrf1	NM_001008882	3.18135e-09	2.57043
7061051	Gda	NM_031776	1.68165e-05	2.55814
7076092	Npm1	NM_012992	0.00177297	2.55169
7383864	Tsc22d3	NM_031345	2.38625e-06	2.54496
7076940	Irgm	NM_001012007	0.000231379	2.50763
7039730		---	2.0539e-06	2.50606
7286480	Klf4	NM_053713	0.000820258	2.50531
7124093	Slc4a4	NM_053424	5.59347e-10	2.50346
7296860	Cmpk2	NM_001108017	3.13848e-06	2.49588
7291952	Clic4	NM_031818	4.03832e-05	2.49583
7285438	Ccl21b	NM_001008513	0.000270514	2.49377
7209445	Lxn	NM_031655	0.000289829	2.48354
7094771	Rtp4	NM_001108321	0.000229044	2.46192
7353812	Il1r1	NM_013123	1.65766e-05	2.46066
7335091	Zfp202	NM_001109290	3.77832e-06	2.45695
7213140	Vcam1	NM_012889	0.000370113	2.45636
7253495	Tmem176a	NM_001039008	0.000754167	2.45548
7244612	Bub1	NM_001106507	0.000238907	2.45479
7237648	Lcn2	NM_130741	0.0012242	2.45292
7297245	Nampt	NM_177928	1.16434e-05	2.45233
7170909	MGC108823	NM_001012353	8.95744e-06	2.429
7084788	Socs3	NM_053565	4.32068e-05	2.41047
7269448	C1s	NM_138900	3.61603e-07	2.39083
7290756		---	0.00162098	2.37829
7073202	Slc16a6	NM_198760	1.93532e-07	2.36585
7355099	Ctla4	NM_031674	1.5751e-05	2.35631
7270240		---	0.000383372	2.35554
7112009	Rgs2	NM_053453	1.90307e-07	2.34133
7274593	Glipr2	ENSRNOT00000019916	9.54319e-06	2.33908
7286266	Abca1	NM_178095	2.40019e-06	2.33287
7217492	Pde9a	NM_138543	2.99096e-05	2.33261
7234008	Tpx2	NM_001107790	3.559e-05	2.33104
7210651	Sema4a	NM_001012078	4.54233e-08	2.33041
7031262	RGD1309326	BC060592	0.00029588	2.32204
7244077	Slc28a2	NM_031664	0.000220501	2.31156
7141061	Klf12	NM_001107281	1.86937e-08	2.31058
7220285	Ubd	NM_053299	0.00202185	2.30816
7131005	Cdkn3	NM_001106028	0.000820465	2.30354
7261668		---	9.45974e-06	2.2968
7297247		---	1.53052e-05	2.29273
7328963	Ly6c	NM_020103	0.000244126	2.28529
7258501		---	0.00354141	2.27986
7373649	Rbm3	NM_053696	1.79861e-06	2.2777
7318657	Lgals1	NM_019904	3.87521e-05	2.26849
7197027	Anp32e	NM_001013200	0.000436015	2.26528
7145588	Slc25a4	NM_053515	0.000197034	2.26138
7097168	LOC686821	XM_001075860	0.000205744	2.24265
7135534		---	3.06012e-05	2.24211
7314115		---	0.000368388	2.23969
7201303	Depdc1a	ENSRNOT00000012667	0.00129923	2.23568
7041061	Cd274	ENSRNOT00000034421	8.03031e-06	2.23037
7362008	Stat1	NM_032612	2.74126e-05	2.22809
7218195	Cdc2a	NM_019296	0.00227936	2.22484
7331732	Racgap1	NM_001108112	0.000226007	2.21007
7231562	Casc5	XM_001080790	0.000466423	2.207
7203963	Gzma	NM_153468	0.00031925	2.20176
7057972	Galnac4s-6st	NM_173310	7.40588e-05	2.19927
7109814	Bcl2	NM_016993	1.37157e-06	2.1887
7198256		---	0.000325408	2.1814
7179914	Il27ra	NM_001105943	1.48626e-07	2.17375
7361254	Mitd1	NM_001009714	0.000198332	2.16745
7290296	Kif2c	NM_001085369	4.55836e-05	2.15212
7145662	Tlr3	NM_198791	0.000304851	2.14778
7236875	Fcna	NM_031348	0.000461918	2.14543
7192307	Cp	NM_012532	0.00013228	2.13556
7250393	Abcb1a	NM_133401	1.31049e-08	2.13188
7049010	Axl	NM_031794	2.06661e-06	2.12584
7296563	Odc1	NM_012615	5.80606e-07	2.11977
7274298	Nudt2	NM_207596	0.000208766	2.11969
7082122	Snip	NM_019378	3.8695e-07	2.1196
7320856		---	0.000170013	2.11245
7316066		---	0.000402312	2.11174
7231019	Kif18a	ENSRNOT00000006689	0.000764774	2.10876
7216519	RT1-N3	NM_001008855	0.00012139	2.10316
7315360	Ifng	NM_138880	0.000984446	2.10291
7041442	Fas	NM_139194	0.000574453	2.09528
7138718	Phf11	NM_001024272	8.40127e-06	2.09109
7153613	F10	NM_017143	4.88283e-07	2.08962
7264453	Ezh2	ENSRNOT00000008149	0.00127483	2.08959
7231417	Spred1	NM_001047089	1.25256e-05	2.08817
7216740	Aif1	NM_017196	2.0912e-05	2.08198
7051029	Myd116	NM_133546	2.94937e-07	2.08127
7160184	Olah	NM_022705	0.000784646	2.08117
7376378	P2ry10	ENSRNOT00000048695	0.00283046	2.07257
7099966	Alox5ap	NM_017260	0.00299562	2.0707
7297616		---	4.64623e-06	2.06931
7144578		---	0.000708002	2.06064
7354355	Obfc2a	NM_001014216	8.55244e-06	2.05956
7245057	Siglec1	NM_001107777	7.47488e-07	2.05908
7112448	Npl	NM_001013984	0.000130606	2.05512
7200128	Gbp2	NM_133624	0.000511793	2.05082
7151297	Dctd	NM_001013882	2.82285e-05	2.0503
7279489	Csf3r	NM_001106685	0.00325706	2.04664
7260038	MGC72974	BC061574	0.00240409	2.04216
7284529	Manea	NM_080785	0.000272053	2.03672
7117792	Hopx	NM_133621	0.000511315	2.02736
7336288	Slc35f2	NM_001106822	0.000426728	2.01304
7110775	Dars	NM_053799	0.000100541	2.0128
7195163	Serpini1	NM_053779	0.000353218	2.01097
7302296	Zfp386	NM_019620	0.00126905	2.01086
7098544	Oas1i	NM_001009680	0.000360716	2.00829
7292877	Tnfrsf1b	NM_130426	2.22717e-05	1.99424
7220954	RT1-DOa	NM_183051	0.000362633	1.99132
7063419	Fam26b	BC086540	0.0013886	1.98954
7033565	Tm6sf1	NM_001108490	0.000437085	1.98941
7304448	Rhob	NM_022542	5.08381e-05	1.9876
7224825	Arrdc3	NM_001007797	0.00119775	1.97751
7132510	Mipep	NM_031052	0.000250908	1.97644
7050384	Ccne1	NM_001100821	0.000752796	1.97018
7358708	Epb4.1l3	NM_053927	2.50124e-05	1.94937
7326378	Tspyl5	ENSRNOT00000008227	0.000215649	1.94879
7115507	Dtl	ENSRNOT00000005576	0.00131081	1.94771
7036458	Plk1	NM_017100	0.000658597	1.94644
7065575	Rps2	NM_031838	2.5572e-05	1.94513
7197866	Kcna3	NM_019270	3.94676e-05	1.94386
7204681	Ptger4	NM_032076	5.94248e-07	1.93978
7337058	Anp32a	NM_012903	0.000841986	1.93767
7369781	Arl13b	NM_001107101	0.000167353	1.93673
7150153	Lpl	NM_012598	0.000615726	1.93071
7223055	Zufsp	NM_001008308	0.000451278	1.92384
7319418	Parvg	ENSRNOT00000028976	5.59128e-07	1.92357
7129655		---	0.00197221	1.92018
7132508	C1qtnf9	ENSRNOT00000018533	0.0012304	1.91775
7291759	Fgr	NM_024145	0.00220794	1.9174
7290942	Zc3h12a	NM_001077671	6.35671e-05	1.91545
7081660	Nme2	NM_031833	0.000575975	1.90955
7041063	Pdcd1lg2	NM_001107582	0.000549597	1.90723
7037582		---	0.00338936	1.90402
7363428	Ikzf2	NM_001106916	4.54765e-05	1.90119
7295379	Capn13	NM_001025133	4.78555e-05	1.89919
7305759	Bzw2	NM_134402	7.06171e-05	1.89709
7108006	Aim2	XM_001057147	0.00272057	1.89695
7100124	Rpl21	BC086441	5.03355e-06	1.89671
7247976	Sulf2	NM_001034927	0.00158549	1.89599
7216846	C4-2	NM_001002805	3.0774e-06	1.89457
7258323	C1r	ENSRNOT00000015897	1.3279e-05	1.89248
7362023	Stat4	NM_001012226	7.95298e-05	1.88846
7356958	Sp100	NM_001014220	4.91495e-06	1.88423
7249784	Orc5l	NM_001014186	8.93356e-05	1.88271
7295702	Dtnb	NM_001012191	3.24343e-08	1.88198
7167085	St8sia6	NM_213624	7.39663e-05	1.87926
7060370	Cd6	NM_175577	4.54031e-06	1.8754
7216935	Psmb9	NM_012708	0.000126808	1.87497
7228390	Nostrin	NM_001024260	3.93378e-06	1.8735
7193056	Atp11b	ENSRNOT00000040208	0.000128593	1.87085
7032558		---	0.000170733	1.86913
7327552	Enpp2	NM_057104	0.00341351	1.86178
7360736	Ptp4a1	NM_031579	1.64834e-06	1.85308
7189647	Il6st	NM_001008725	1.53676e-06	1.85037
7354822	Sgol2	ENSRNOT00000029526	3.23051e-05	1.84855
7207971	Mfsd8	NM_001047910	3.68613e-05	1.84788
7133143	Egr3	NM_017086	0.00223253	1.84396
7156950		---	0.000422227	1.84249
7354923	Casp8	NM_022277	1.95271e-06	1.84043
7163108	Cd83	NM_001108410	2.02109e-05	1.8398
7258453	Lpar5	ENSRNOT00000055980	0.00105818	1.83966
7371642	C3	NM_016994	0.000293806	1.8376
7213341	Snx7	NM_001012083	0.000354054	1.83499
7225659	Olfm1	NM_053573	0.000254627	1.83291
7057171	Lat	NM_030853	9.73288e-07	1.82368
7179800	Ier2	NM_001009541	0.00150868	1.8209
7226167	Ass1	NM_013157	0.000164686	1.81961
7221420	Tmprss3	NM_001107619	4.51052e-05	1.8187
7282942	LOC500392	BC083882	7.15059e-05	1.81757
7096039	Fcer2a	NM_001033924	0.00159434	1.80736
7139990	Cysltr2	NM_133413	0.000362437	1.80721
7070417	Slfn1	XM_001081047	0.000927723	1.80704
7305728	Ahr	NM_013149	0.00012237	1.80566
7122126	Pnpt1	ENSRNOT00000004919	0.000439129	1.80242
7209338	Ccnl1	NM_053662	2.63001e-06	1.80233
7120521	Lif	NM_022196	0.00143356	1.80036
7259007		---	0.0011987	1.79756
7314166	Dcn	NM_024129	5.6376e-05	1.79501
7358866	Lpin2	NM_001108236	4.76681e-05	1.78461
7216926	RT1-Ba	NM_001008831	0.00110386	1.78117
7034373	Pak1	NM_017198	0.00307574	1.78031
7269641	Cd27	NM_001024335	1.09512e-05	1.77776
7231515	Bub1b	ENSRNOT00000010406	5.98102e-05	1.77722
7301235	Ifi27l	NM_203410	1.1942e-05	1.77004
7266536	LOC680308	NM_001109398	2.21957e-05	1.7662
7242808	RGD1311463	BC089920	0.00318957	1.76519
7228789	Cdca7	NM_001025693	0.000250728	1.76305
7263015	RGD1560157	NM_001109225	0.0015505	1.76044
7059109	Osbpl5	BC091326	5.20513e-05	1.75916
7289706	LOC366431	BC083757	0.00322257	1.75916
7196024	Gpatch4	NM_001024979	4.10717e-05	1.75852
7195971	Sh2d2a	NM_207605	1.70544e-07	1.75726
7317471	Myc	NM_012603	0.00212292	1.75684
7274616	Melk	NM_001108662	0.00263674	1.75571
7257418	Fancd2	NM_001001719	4.53878e-06	1.75512
7077556	Anxa6	NM_024156	9.14202e-08	1.75164
7052567	Arrdc4	NM_001047853	0.000695029	1.75122
7198087	Vav3	ENSRNOT00000027813	5.37771e-06	1.74695
7116103		---	0.000985494	1.74616
7220127	Ascc3	NM_001107640	4.40449e-05	1.7458
7297292	Twistnb	NM_001108707	0.000323732	1.7413
7375956	Kif4	ENSRNOT00000003789	0.00070063	1.74088
7197113	Txnip	NM_001008767	8.62598e-07	1.74057
7121841	Xpo1	NM_053490	0.000109823	1.74006
7228850	Scrn3	NM_001013162	0.00253957	1.73746
7251318	Mdfic	NM_001105668	2.3577e-06	1.73745
7227963	Tank	NM_145788	1.04043e-05	1.73587
7382502	Rps4x	NM_001007600	0.00215399	1.73275
7124313	Stap1	NM_001025115	9.70527e-05	1.73245
7350374	RGD1307215	BC089974	0.000106875	1.73018
7357599	Lrrfip1	NM_001014269	7.0897e-05	1.72983
7035352	Rpl27a	NM_001106290	5.16613e-09	1.72943
7041703	Cep55	NM_001025646	0.000686595	1.72843
7118160	Txk	NM_001024255	3.28262e-06	1.72404
7216827	Cfb	NM_212466	0.000780088	1.72372
7140313	Tnfsf11	NM_057149	0.0016245	1.7218
7354973	Nol5	NM_021754	7.93343e-05	1.71809
7327650	Sntb1	ENSRNOT00000006423	5.62886e-05	1.71779
7169182	Kif20a	NM_001108426	0.00103313	1.71562
7185853	Maf	NM_019318	0.00101045	1.71482
7116614	RGD1562220	ENSRNOT00000003207	1.19496e-05	1.71476
7175218	RGD1561988	ENSRNOT00000015172	5.88046e-06	1.71403
7071971	Cdc6	NM_001108298	3.23813e-05	1.71285
7237907	Ggta1	NM_145674	3.44468e-05	1.7121
7220772	Prrt1	BC089986	0.00188341	1.71133
7275761	Rgs3	NM_019340	4.89741e-05	1.71089
7299481	Mthfd1	NM_022508	0.000321332	1.70981
7049945	Fxyd5	NM_021909	0.000205298	1.70651
7320920	Nr4a1	NM_024388	0.0015077	1.70491
7137511	Tep1	NM_022591	9.37935e-06	1.69842
7220541	RT1-CE5	NM_001033986	0.00159565	1.69717
7163002	Mylip	NM_001107344	2.66558e-06	1.69544
7039621	Rab3il1	NM_134411	0.00289262	1.6946
7307424	RGD1306228	ENSRNOT00000033412	0.00116952	1.69169
7356942	Sp140	NM_001012133	0.000271908	1.68834
7115362	Cenpf	ENSRNOT00000004525	0.00195551	1.68515
7072450	Rap2ip	NM_198758	0.00104244	1.68439
7032204	Atp10a	ENSRNOT00000023888	4.31468e-06	1.68224
7171399	Malt1	ENSRNOT00000023146	6.78467e-05	1.67899
7233499	Xrn2	NM_001108596	0.000267971	1.6758
7189437	Depdc1b	NM_001107651	0.000590641	1.67514
7207069	Ect2	NM_001108547	5.75835e-05	1.67473
7075711	Pigq	NM_001007607	0.00114481	1.67453
7079766	Garnl4	NM_001107019	5.65138e-05	1.66937
7106933	Ankrd45	ENSRNOT00000003857	0.000924674	1.66788
7093190	Cd200r1	NM_023953	0.00192188	1.66731
7285739	Gne	NM_053765	3.9063e-07	1.66404
7281893	Tnfrsf25	ENSRNOT00000055466	0.000298767	1.66086
7300312	Batf	NM_001106748	0.00147281	1.65876
7305576	Pik3cg	NM_001106723	0.00011872	1.65771
7340304	Ube1l	NM_001106856	9.53883e-05	1.65643
7125247	Guf1	NM_001107215	0.000358215	1.65639
7167282		---	0.00171091	1.65506
7236253	Ogfr	NM_053340	0.00243171	1.65502
7280049	Mecr	NM_017209	0.00300655	1.65458
7147610	Gas6	NM_057100	0.00018545	1.65442
7278715	Ccdc17	NM_001014067	2.28212e-07	1.65299
7183783	Phkb	NM_001014152	0.00227534	1.65172
7123421	Bmp2k	BC103651	0.000333607	1.65049
7149564		---	0.000845693	1.64912
7041140	Uhrf2	NM_001107585	0.000450026	1.64763
7189574	Mier3	ENSRNOT00000017571	0.000562322	1.64714
7060361	Cd5	NM_019295	1.1221e-06	1.64455
7270218	Ly49i2	NM_152848	0.00337472	1.6417
7031438	Rras	NM_001108481	4.65381e-06	1.63856
7095204	B3gnt5	ENSRNOT00000002616	0.000744443	1.63796
7247228	Samhd1	ENSRNOT00000008961	5.64964e-05	1.63719
7059434	Cabp4	NM_001108926	0.0032381	1.63416
7364156	Farsb	NM_001004252	0.000377977	1.63277
7036975	Itgal	NM_001033998	0.00110869	1.63262
7057437	Kif22	NM_001009645	0.00200646	1.63211
7296550	Nol10	NM_001014076	0.00212063	1.62996
7060395	Ccdc86	NM_001006974	0.00124512	1.62965
7234945	Lpin3	NM_001014184	7.87874e-05	1.62825
7136953	Pxk	NM_182821	5.5775e-05	1.62729
7092246	Zfp295	NM_001107105	0.000166041	1.62241
7067435	Sar1b	NM_001009622	0.00345357	1.62241
7297253	Sypl	NM_001014263	0.00252146	1.61674
7317572		---	0.00215584	1.61451
7180668	Dus2l	NM_001106181	0.000211238	1.61445
7328512		---	0.00125123	1.61129
7167077	Trdmt1	NM_001031643	0.000974264	1.61092
7365592	Pdcd1	NM_001106927	0.00230237	1.61056
7180236	Smad1	NM_013130	0.000405532	1.60858
7232958	Plcb4	NM_024353	0.000113053	1.60838
7082865	Brca1	NM_012514	0.00186464	1.60774
7157332	LOC691420	ENSRNOT00000050261	0.000648651	1.60767
7037222	Itgad	NM_031691	0.00210807	1.60729
7214363	Gstcd	NM_001107725	0.000177431	1.60629
7098867	Ccdc64	ENSRNOT00000031263	7.80853e-05	1.60295
7293870	Agrn	NM_175754	1.07225e-05	1.60105
7181844	Rpl13	NM_031101	0.00031206	1.59933
7132836	Pbk	NM_001079937	0.00348841	1.59873
7159327	Pfkp	NM_206847	0.00102633	1.59621
7288063	Zdhhc21	NM_001039009	0.000515277	1.59571
7086975	Chaf1b	NM_001024741	4.48926e-05	1.59314
7354333	Myo1b	NM_053986	0.000111613	1.59125
7055111	Il18bp	NM_053374	0.00114021	1.59056
7235508		---	0.000731703	1.5897
7074519	Ciita	NM_053529	0.000295555	1.5872
7354140	Col3a1	NM_032085	0.000267462	1.58311
7064760	Litaf	NM_001105735	3.00779e-05	1.58295
7145562	Ccdc111	ENSRNOT00000029868	0.00180644	1.58137
7112993	Cacybp	NM_001004208	0.000912561	1.58048
7088625	Parp14	ENSRNOT00000051838	0.00102124	1.57909
7136746	RGD1306063	NM_001106026	0.000546077	1.57727
7152082	Mfhas1	NM_001107316	0.00022835	1.57609
7220942	Hla-dma	NM_198741	0.00076631	1.57592
7383128	Chm	NM_017067	0.00131254	1.57557
7115972	Gfi1	NM_012566	5.34636e-05	1.57518
7217363	RGD1307801	BC085799	0.000454975	1.57472
7219551	Fyn	NM_012755	2.66513e-05	1.57288
7163227	Hivep1	NM_001105751	0.00322794	1.57158
7150903	Hpgd	NM_024390	0.00228822	1.57067
7215874	Rabggtb	NM_138708	0.00063367	1.57013
7108644	Dusp10	NM_001105734	2.12789e-05	1.56928
7221505	Icosl	XM_574731	0.000177862	1.56855
7118356	Atp8a1	XM_223390	0.000755979	1.56838
7235939	Stx16	NM_001108610	0.000564319	1.56726
7131550	RGD1359684	AY227970	0.000173278	1.56681
7239857	Stk39	NM_019362	2.27821e-05	1.56632
7361744	Fhl2	NM_031677	0.00294593	1.56548
7239509	Dpp4	NM_012789	0.00122565	1.56351
7166439	LOC502145	ENSRNOT00000025252	8.3001e-05	1.56335
7031833	Prmt3	NM_053557	0.00290842	1.56296
7070393	Slfn5	ENSRNOT00000035730	0.00185296	1.56275
7344635	Oaf	NM_001014090	0.00099876	1.56235
7331434	Hdac7a	ENSRNOT00000046562	4.89789e-05	1.55857
7160039	Optn	NM_145081	0.000509639	1.55797
7039650	Fads1	NM_053445	5.74977e-07	1.55553
7128827	Ehbp1	ENSRNOT00000012131	0.000186855	1.55553
7160355	Vim	NM_031140	0.000151543	1.55188
7168932	Bin1	NM_053959	0.000157679	1.55097
7175313	Pggt1b	NM_031082	0.00244536	1.54979
7352632	Paqr8	NM_001014099	0.000356442	1.54908
7290458	Cdc20	NM_171993	0.00130952	1.54787
7112701	Tor3a	NM_001009683	0.000543266	1.54762
7331844	Bin2	NM_001012223	3.00526e-06	1.54728
7364823	Ncl	NM_012749	0.000101313	1.54683
7193222	Spata5	NM_001108549	0.00100898	1.54431
7196285	Adar	NM_031006	0.000137967	1.54328
7068483		---	1.4887e-05	1.53882
7115201	Rrp15	NM_001009702	0.00336437	1.53881
7092939	RGD1310335	ENSRNOT00000033837	0.00354355	1.53603
7338657	Ttk	NM_001108172	0.000476069	1.53408
7365259	Per2	NM_031678	0.000559875	1.53188
7326769	Azin1	NM_022585	0.000869479	1.52979
7214634	LOC365948	ENSRNOT00000051498	0.00216621	1.5282
7303783	Wdr43	BC099168	0.000105607	1.52733
7194356	Eif2a	NM_001109339	0.000132187	1.52391
7035398	Ipo7	NM_001107545	0.00153017	1.5239
7170835	Isoc1	NM_001014242	0.00228237	1.52239
7043522	Trub1	NM_001012173	0.00113925	1.52111
7098502	Trafd1	BC088344	0.000146504	1.51876
7033450	Prc1	NM_001107529	0.00180609	1.5184
7384409	Rbmx	NM_001025663	0.000851592	1.51752
7210375		---	0.00144502	1.51306
7295800	Adcy3	NM_130779	0.00147417	1.51291
7073731	Fam100b	XM_213532	0.000550593	1.51245
7093158	Btla	NM_213630	0.00339246	1.51178
7193159	Exosc9	NM_001025406	0.00239275	1.51138
7235527	Zfp313	NM_001001517	0.000178503	1.51118
7113385	Atp1b1	NM_013113	0.00285368	1.51099
7102113	Kntc1	NM_001107140	0.000902303	1.51001
7095593	Dnm1l	NM_053655	0.00181534	1.509
7279564	Psmb2	NM_017284	0.000637546	1.50581
7322058	Thop1	NM_172075	6.53943e-05	1.50508
7217275	Sfrs3	NM_001047907	0.000365687	1.50502
7264274	Fam139a	ENSRNOT00000050392	0.00138492	1.49898
7278654	Faah	NM_024132	0.00358033	1.49768
7356313	Gmppa	NM_001025056	0.00110657	1.49643
7069435	Mybbp1a	NM_031668	0.000118382	1.49604
7093165	Atg3	NM_134394	0.000546219	1.49508
7048434	Ppp5c	NM_031729	0.000457332	1.49116
7320526	Cacnb3	NM_012828	0.00102304	1.48738
7177520	Setbp1	BC158653	0.00318856	1.48636
7333027	Sesn3	NM_001108125	0.000467641	1.48603
7345805	Acat1	NM_017075	0.000880372	1.48551
7325331	Cct2	NM_001005905	0.00263746	1.48535
7281489	Srm	NM_053464	0.000384811	1.48283
7116691		---	0.00191725	1.48188
7170229	Commd10	NM_001004276	0.00260624	1.48051
7159876	Cugbp2	NM_017197	0.00200418	1.48009
7364995	Sord	NM_017052	0.00203885	1.47993
7296341	LOC690073	XR_006781	0.000884888	1.47846
7344530	Sorl1	ENSRNOT00000059971	6.8812e-05	1.47505
7247229		---	0.00160429	1.47488
7101690	Ran	NM_053439	0.00234675	1.47461
7326616	Pabpc1	NM_134353	0.00134743	1.46787
7106185	Ivns1abp	NM_001047085	4.8166e-05	1.46774
7156155	Dek	NM_001004255	0.00177409	1.46745
7299461	LOC366669	ENSRNOT00000058734	0.00232797	1.46575
7203364	Nln	NM_053970	0.000692591	1.46571
7247039	Nfs1	NM_053462	7.51086e-06	1.46518
7178644	Gtl3	NM_001037978	0.00300251	1.46069
7071036	Trim25	NM_001009536	0.0030165	1.46059
7269479	Ptpn6	NM_053908	0.000352884	1.45835
7176216	Ndst1	NM_024361	0.000579957	1.45763
7084754	Sfrs2	NM_001009720	0.000496255	1.45739
7054990	Relt	NM_001108495	0.000799709	1.45619
7127801	Ewsr1	NM_001025632	0.003263	1.45516
7171896	Mbd2	NM_001115025	0.00201738	1.45472
7309244	Gtf2a1	NM_022208	0.00316974	1.45146
7158671	Crem	NM_001110860	0.00202191	1.45106
7384959	Arhgap4	NM_144740	3.57688e-07	1.4493
7225246	Entpd2	NM_172030	0.00168486	1.44907
7346390	Bbs4	NM_001106826	0.00266205	1.44592
7031422	Irf3	NM_001006969	2.87486e-05	1.44548
7384397	Arhgef6	NM_001005565	0.00254979	1.44509
7136158	Fam149b1	NM_001013878	0.000644891	1.44358
7025785	Enpp1	NM_053535	0.0026421	1.44347
7038841	Mrpl21	NM_001107567	0.000103587	1.44286
7087805	Bbx	NM_001079938	0.000481268	1.44281
7133176	Phyhip	NM_001017376	0.00221005	1.43926
7273396	RGD1304693	ENSRNOT00000009545	0.000857495	1.43917
7231046	Ccdc34	NM_001108587	0.00225363	1.43645
7285910	Trim14	NM_001107934	0.000116359	1.43624
7202198	Zcchc9	NM_001013156	0.00346845	1.43386
7093806	Parp9	NM_001103351	0.00175094	1.43072
7172373	Pstpip2	ENSRNOT00000022833	7.42234e-06	1.42862
7193450	RGD1307509	BC081895	0.000772609	1.42658
7328507	St3gal1	NM_001013219	9.94295e-05	1.42629
7089515	Sfrs10	NM_057119	4.21941e-06	1.42558
7354908	Cflar	NM_001033864	0.000902465	1.4252
7180630	RGD1562390	XR_009042	5.91282e-05	1.42494
7259886	Fgfr1op2	NM_201421	0.000982043	1.42482
7248964	Pric285	ENSRNOT00000050626	0.0005793	1.42265
7142081	Dzip1	ENSRNOT00000038596	0.000388396	1.42262
7188685	Gfm2	BC091392	0.000189405	1.42176
7349392	Pccb	NM_017030	0.00271314	1.42126
7242490	RGD1306717	NM_001107756	0.00182175	1.42014
7136430	Thrb	NM_012672	0.00215094	1.41997
7279793	Rnf19b	NM_001108003	0.00068068	1.41977
7122636	Cdc7	NM_001108352	0.00255264	1.41801
7278771	Mutyh	NM_133316	0.000981276	1.418
7167160	Nsun6	NM_001107367	0.000800808	1.41495
7188822		---	0.00346471	1.41401
7322282	Cirbp	NM_031147	0.000464153	1.41149
7236768	Ndor1	NM_001107818	0.000185201	1.41143
7138243	Ipo4	NM_001106038	0.00145504	1.41131
7334855	Siae	NM_001108759	0.00183633	1.40874
7203393	Ppwd1	NM_001106406	0.00309872	1.4065
7176362	Pcyox1l	ENSRNOT00000026583	0.000237596	1.40461
7149849	Jund	NM_138875	0.000557518	1.40374
7217480	Ubash3a	NM_001107620	0.000977193	1.40258
7354261	Inpp1	NM_001012131	0.000628983	1.4009
7376566	Dach2	ENSRNOT00000011927	0.000756758	1.39873
7217068	Itpr3	NM_013138	4.25454e-06	1.39857
7197796	Wdr77	NM_001008771	0.000193582	1.39809
7270243	Csda	NM_031979	0.00138409	1.39777
7273983	Rars2	NM_001106643	0.00159081	1.38839
7200545	Ttll7	ENSRNOT00000045202	0.0017618	1.38608
7197820	Dennd2d	NM_001107714	0.00328328	1.38505
7113627	Uck2	NM_001102408	0.000998846	1.38134
7211033	Slc27a3	NM_001106439	0.000700545	1.38036
7127257	Sh3bp2	ENSRNOT00000018424	0.000570824	1.37925
7204770	Osmr	NM_001005384	0.00141716	1.37714
7307356	Pole2	ENSRNOT00000005835	0.00341387	1.37625
7147145	Ap3m2	NM_133305	0.00314642	1.37607
7068987	Per1	NM_001034125	0.000579472	1.37428
7194980	Nmd3	NM_001107682	0.00175233	1.37366
7094811	Eif4a2	NM_001008335	0.00153659	1.37256
7316508	Oxr1	BC081744	0.00157197	1.37157
7065266	Nlrc3	ENSRNOT00000036189	0.000116639	1.37147
7087855	RGD1563278	ENSRNOT00000002678	0.00358583	1.37117
7172144	Smad7	NM_030858	0.000979022	1.36448
7036737	Il21r	NM_001012469	0.000946191	1.3631
7290429	Ptprf	NM_019249	0.00229436	1.36277
7239166	Pscdbp	NM_001012086	0.000295786	1.36261
7264653	Osbpl3	ENSRNOT00000042964	0.00207105	1.36075
7263401	Plxna4	NM_001107852	0.000124256	1.35987
7096589	Baiap2l1	NM_001034140	0.0027498	1.35973
7148684	Itih3	NM_017351	0.00209703	1.35754
7105369	Ptpn7	NM_145683	0.00019145	1.35504
7134807	Scel	NM_001108388	0.00179631	1.35479
7322727	Znf124	NM_001108063	0.00216905	1.35352
7202500	Scamp1	NM_001100636	0.00158745	1.3509
7217040	Kifc1	NM_001005878	0.000836763	1.34916
7079968	Spag5	NM_001044224	0.00186776	1.34809
7144092	Jak3	NM_012855	0.00114972	1.34386
7200293	2009-09-15	NM_133297	0.00262129	1.34372
7361420	LOC680133	ENSRNOT00000018640	0.00042697	1.34232
7101362	Wbscr27	NM_001109499	0.00228938	1.33981
7103420	LOC368084	BC160891	0.00121549	1.33944
7077562	Ccdc69	NM_001109031	0.000162035	1.33922
7235079	Mybl2	NM_001106536	1.67454e-05	1.33452
7370422	Tmem146	XM_001056381	0.000283331	1.33075
7033364	RGD1308541	ENSRNOT00000031783	0.00142513	1.32683
7245932	Snx5	NM_001106518	0.000708302	1.32082
7129892	Ppp3cb	NM_017042	0.00231771	1.31847
7221460	Snf1lk	NM_021693	0.000872558	1.31724
7290264	Akr1a1	NM_031000	0.00229955	1.31673
7194101	Fam48a	NM_001014170	0.000374068	1.31407
7110790	Cxcr4	NM_022205	0.00201307	1.30931
7064372	Sfxn4	NM_001108527	0.002485	1.30701
7196794	mrpl9	NM_001007696	0.00234448	1.30614
7047032	Thbs2	ENSRNOT00000014552	0.00250825	1.30475
7357105	Dis3l2	NM_001109007	0.00182755	1.30337
7254521	Serbp1	NM_145086	0.00283861	1.30309
7302139		---	5.89233e-05	1.30137
7170764	Megf10	ENSRNOT00000037901	0.00184968	1.29965
7160053	Mcm10	NM_001107366	0.00314161	1.29878
7133474	Lcp1	NM_001012044	0.00137047	1.29561
7340369	Impdh2	NM_199099	0.000467146	1.29406
7199476	Cenpe	ENSRNOT00000034565	0.00132151	1.2933
7249608	Tmub1	NM_198781	0.0029561	1.28744
7079326	RGD1308134	BC158879	0.000197375	1.28031
7156076	Ptpdc1	NM_001106104	0.0034698	1.27069
7298926	Arf6	NM_024152	0.000700402	1.26967
7241745	Dgkz	NM_031143	0.000353217	1.26927
7179176	Rpgrip1l	NM_001107414	0.00313565	1.26623
7073613	Slc9a3r1	NM_021594	0.00191815	1.26062
7058813	Chid1	NM_001047854	0.00264047	1.25819
7305756	Tspan13	NM_001013244	0.000137925	1.25815
7349546	LOC315970	NM_001014097	0.00234598	1.25483
7069482	Atp2a3	NM_012914	0.00326085	1.25149
7254763	Cd8a	NM_031538	0.00166778	1.2435
7040068	Gnaq	NM_031036	0.00295007	1.24124
7281577	Clstn1	ENSRNOT00000045063	0.00184458	1.23691
7301054	Calm1	NM_031969	9.46141e-06	1.23026
7155193	Hnrnpk	NM_057141	0.00323624	1.22292
7243436	Rasgrp1	NM_019211	0.000755688	1.20539
7336738	Stoml1	ENSRNOT00000011383	0.00202105	1.1992
7155394	H2afy	NM_017182	0.00217429	1.19711
7058768	Deaf1	NM_031801	0.00247874	1.16427
7282155	Pank4	NM_133531	0.000924475	-1.15845
7059508	Adrbk1	NM_012776	0.000457642	-1.16565
7203813	Map3k1	NM_053887	0.00213972	-1.17371
7290452	RGD1308616	ENSRNOT00000032636	0.00161186	-1.17854
7059831	Scyl1	NM_001011938	0.00307765	-1.17977
7321366	Mbc2	NM_017249	0.00347663	-1.18387
7211349	Snx27	NM_152847	0.000452515	-1.1853
7139678	Chmp7	NM_001108872	0.000616383	-1.18903
7098899	Rnf10	NM_001011904	0.00204479	-1.19572
7253477	Gimap7	NM_001024328	0.00338736	-1.19605
7035116	Ilk	NM_133409	0.00177282	-1.19758
7096350	Ubl3	NM_001015030	0.00122345	-1.20294
7247848	Zfp335	ENSRNOT00000023521	0.000900615	-1.20376
7082768	Stat5b	NM_022380	0.00343827	-1.20655
7269419	Pex5	ENSRNOT00000014028	0.000740473	-1.20906
7232323	RGD1309744	BC131850	0.000764651	-1.21079
7370468	Hdgfrp2	NM_133548	0.00201424	-1.21488
7277759	Pde4b	NM_017031	0.00039614	-1.21878
7293234	Pik3cd	NM_001108978	0.0035308	-1.22
7081754	Xylt2	NM_022296	0.000773726	-1.22128
7057365	Taok2	NM_022702	0.00159439	-1.22399
7236851	RGD1307615	NM_001108573	0.00344424	-1.22453
7097123	Ap4m1	NM_001037977	0.00270811	-1.22538
7069070	Zbtb4	ENSRNOT00000019687	0.00128762	-1.22638
7247648	Serinc3	NM_001008312	0.00236401	-1.22839
7036726	Il4ra	NM_133380	0.00104958	-1.22847
7127708	Mtmr3	NM_001012038	0.000713115	-1.22895
7177631	Ctdp1	NM_001106131	0.000708544	-1.22945
7179966	Pkn1	NM_017175	0.000688	-1.23143
7115880		---	0.00314175	-1.23178
7053456	Unc45a	NM_001037647	0.00072166	-1.23211
7349999	Apeh	NM_012500	0.00191864	-1.23322
7115418	Rps6kc1	NM_001105984	0.00231589	-1.23428
7087932	Pvrl3	NM_001105883	0.00329661	-1.23469
7055089	Inppl1	NM_022944	0.000622175	-1.23586
7320471	Pfkm	NM_031715	0.000377187	-1.23627
7082408	Ccr7	NM_199489	0.00273231	-1.23643
7313260	Appl2	NM_001108741	0.00230375	-1.23755
7220672	Ehmt2	NM_212463	0.00104087	-1.23809
7181939	Afg3l1	NM_001108456	0.00349155	-1.23931
7051070	Sphk2	NM_001012066	0.00192615	-1.24267
7062436	Sorbs1	XM_001053355	0.00122705	-1.24307
7320735	Dip2b	ENSRNOT00000026289	0.000152436	-1.25012
7331309	Slc38a1	NM_138832	0.00212682	-1.25584
7072269	Wnk4	NM_175579	0.00224842	-1.25764
7301843	Ppp2r5c	ENSRNOT00000041378	0.00215337	-1.26056
7237658	Cdk9	NM_001007743	6.76847e-05	-1.26062
7044406		---	0.000579971	-1.26115
7079787	Sgsm2	NM_001107020	0.0016201	-1.26213
7181655	Gse1	ENSRNOT00000023607	0.000463142	-1.26234
7098810	Suds3	ENSRNOT00000001504	0.000204015	-1.26273
7280018	Laptm5	NM_053538	0.00135562	-1.26791
7351515	Satb1	NM_001012129	0.00161803	-1.27063
7226109	Usp20	NM_001107827	0.00131111	-1.27069
7329785	Pla2g6	NM_001005560	0.00135187	-1.27075
7039280	Cdc42bpg	ENSRNOT00000038016	0.000478142	-1.2743
7098118	Sbno1	NM_001107138	0.00339648	-1.27482
7080291	Git1	NM_031814	0.000177403	-1.27491
7329078	Scrib	ENSRNOT00000045280	0.000203346	-1.27585
7147582	Rasa3	NM_031574	0.000547662	-1.27665
7181836	Spg7	NM_181388	0.00105534	-1.2771
7027136	Map3k4	NM_001107456	0.00185939	-1.27817
7321992	Pip5k1c	NM_001009967	0.000262513	-1.2796
7068290	Smcr8	ENSRNOT00000006984	0.00250451	-1.28126
7313147	Prdm4	NM_133312	0.000593948	-1.2817
7156074	Phf2	NM_001107342	0.000599263	-1.28233
7177129	Smad4	NM_019275	0.00121373	-1.28425
7119887	Zfp509	NM_001107223	0.00304071	-1.28814
7095072	Abcf3	NM_001011896	0.000594712	-1.28888
7073473	MGC95210	NM_001005532	0.00107949	-1.29126
7282169	Pex10	NM_001109405	0.0034226	-1.292
7244818	Snrpb	NM_134358	0.000600707	-1.29225
7341350	Xylb	NM_001033704	0.000402459	-1.29676
7287337	Akna	NM_001108668	0.00143393	-1.29796
7075459	Gnptg	NM_001100493	0.00291158	-1.29892
7232709		---	0.000340748	-1.29925
7183929	Tnpo2	NM_001107166	2.15185e-05	-1.30068
7235499	Arfgef2	NM_181083	0.000174636	-1.30318
7231574	Zfyve19	NM_001034948	0.00098886	-1.30346
7124808	Srd5a3	NM_001013990	0.00257355	-1.30372
7030663	Rhpn2	NM_001107505	0.00242206	-1.30461
7300035	Psen1	NM_019163	0.0026624	-1.30521
7244517	Ciao1	NM_001008766	0.00291928	-1.30749
7039219	Map3k11	NM_001013150	0.000373995	-1.30821
7092224	Prdm15	NM_001107104	0.000257667	-1.30993
7319228	Srebf2	NM_001033694	0.000371862	-1.31003
7125601	Wdr19	ENSRNOT00000003991	0.000765906	-1.31139
7352044	Abcc10	NM_001108201	0.00109461	-1.31241
7146284	Leprotl1	NM_001013188	0.00286532	-1.31397
7196445	Gatad2b	NM_001024888	0.00166292	-1.314
7072822	Map3k3	NM_001107058	0.000490613	-1.31485
7221216	Stk38	NM_001015025	0.00309259	-1.31529
7079061	Wdr79	NM_001007610	0.00148675	-1.31645
7290318		---	0.00018639	-1.31664
7065661	Clcn7	NM_031568	0.00283851	-1.31681
7102276	Pptc7	NM_001107141	0.00173389	-1.31754
7293757	LOC474147	ENSRNOT00000023696	0.00117166	-1.31866
7048622	Mark4	ENSRNOT00000023392	0.00184537	-1.31883
7196966	Arnt	NM_012780	0.00074271	-1.31969
7058799		---	0.00247664	-1.3198
7323725	Apaf1	NM_023979	0.000722732	-1.32044
7285239	B4galt1	NM_053287	0.000981694	-1.32133
7083189	Plekhm1	NM_001009677	4.89631e-05	-1.32214
7212718	Celsr2	ENSRNOT00000027263	0.00251182	-1.32221
7099573	Pnpla6	ENSRNOT00000001298	0.000444607	-1.32495
7127260	RGD1309634	ENSRNOT00000018616	0.00323988	-1.32528
7205232	RGD1306502	NM_001107654	0.00208946	-1.3281
7350070	Arih2	NM_001012275	0.001042	-1.32976
7325572	Irak3	NM_001108101	0.0025237	-1.32977
7254920	Retsat	NM_145084	0.000860927	-1.33042
7370418	Ndufa11	NM_212517	0.00205189	-1.33178
7236737	Cobra1	NM_001107817	0.000147157	-1.33196
7039241	Syvn1	NM_001100739	0.00283202	-1.33232
7226253	LOC296637	ENSRNOT00000013546	0.000506948	-1.33249
7029387	Fbxo46	NM_001025642	0.00336802	-1.33342
7322157	Csnk1g2	NM_001033870	0.000831369	-1.33361
7253426	LOC681217	XM_001054093	0.000186456	-1.33417
7104994	Ripk5	NM_199463	0.0021414	-1.33591
7256019	Gpr175	NM_053534	0.00273222	-1.33629
7236836	Traf2	NM_001107815	0.00307034	-1.33788
7319028	Sgsm3	NM_198787	0.000840756	-1.33855
7183982	Dnase2a	NM_138539	0.00129162	-1.33869
7105312	Jarid1b	NM_001107177	0.000705684	-1.3397
7039467	Stx5a	NM_031704	0.00339451	-1.3398
7059915		---	0.00111464	-1.34105
7253466	Gimap9	NM_001008398	0.00339448	-1.34115
7139352	Bnip3l	NM_080888	0.000994327	-1.34257
7029758	Cic	NM_001107490	0.000776358	-1.3426
7155634	Rnf44	NM_001024795	0.00119534	-1.34322
7295601	Preb	AF061817	0.00170208	-1.34326
7073676	Llgl2	NM_001127549	3.73323e-05	-1.34453
7060195	Taf6l	NM_001107575	0.000150828	-1.34515
7068073	Trim11	NM_001108276	0.00161621	-1.34562
7144191	RGD1308064	NM_001106072	0.00335486	-1.34918
7191297	Ank	NM_053714	2.29514e-05	-1.34949
7074904	Mgrn1	NM_001013964	0.00212276	-1.34978
7199147	Casp6	NM_031775	0.00255569	-1.35017
7143381	Ercc6	NM_001107296	0.00265498	-1.35069
7381555	Prkx	NM_001033963	0.00198185	-1.35153
7187039	Tsnax	NM_022262	0.000131113	-1.35198
7074887	Ubn1	NM_001106977	0.00317631	-1.3524
7103829	Phlpp	NM_021657	0.00021128	-1.35336
7181193	Mon1b	NM_001107433	0.000443096	-1.35352
7279303	Rragc	NM_001048184	0.00178086	-1.3537
7357865	Farp2	NM_001108233	0.00230892	-1.35433
7031627	Tmem143	NM_001107513	0.00342523	-1.35496
7067428		---	0.00345925	-1.35649
7086522	Bach1	NM_001107113	0.000113418	-1.35666
7144075	Slc27a1	NM_053580	1.99804e-05	-1.35699
7065486	Abca3	BC088202	0.00219876	-1.35832
7092233	RGD735112	BC062389	6.05163e-05	-1.35928
7185012	Slc12a4	NM_019229	2.46642e-05	-1.36185
7299227	Ppm1a	NM_017038	0.00271932	-1.36193
7065570	Zfp598	NM_001105770	0.00104297	-1.36317
7196108	Ubqln4	NM_001107688	6.05069e-06	-1.36951
7196233	RGD1306107	NM_001107690	0.00045956	-1.37012
7078060	RGD735194	BC062056	0.00358296	-1.37193
7346918	Fbxl22	NM_001108769	0.00107777	-1.37431
7256257	Nr2c2	NM_017323	0.000169195	-1.3766
7253973	Plekha8	NM_001109235	0.00235257	-1.37691
7082684	Acly	NM_016987	0.00217108	-1.37729
7096873	Snx8	NM_001105912	1.29175e-05	-1.37789
7102969	Pop5	NM_001105752	3.12104e-05	-1.37863
7166471	Prkcq	ENSRNOT00000025901	0.000570084	-1.37966
7181699	Banp	NM_001106191	0.00149174	-1.38138
7340511	Pfkfb4	NM_019333	0.00121957	-1.38148
7211830	Pde4dip	NM_022382	0.000817696	-1.38255
7065550	Pkd1	AF277452	2.70969e-05	-1.38493
7093799	Kpna1	NM_198726	0.000378499	-1.38547
7321065	Prr13	NM_001008379	0.00161833	-1.38583
7212285	Hipk1	NM_001100986	0.000485514	-1.38766
7318059	Ptp4a3	NM_001114405	0.00330168	-1.38857
7232778	Cds2	NM_053643	0.000495881	-1.38882
7343933	Tirap	ENSRNOT00000038312	0.00219103	-1.38944
7136062	Vcl	NM_001107248	0.000223623	-1.39185
7036951	LOC308990	BC091216	0.00194075	-1.39345
7088631	Dirc2	NM_001012017	0.00249918	-1.39424
7180764	Sntb2	ENSRNOT00000027561	0.000654829	-1.39425
7156161	Tpmt	NM_001079531	0.000937719	-1.39428
7366702	Tgif1	NM_001015020	1.59495e-05	-1.39515
7211389		---	0.000609867	-1.39727
7156047	RGD1306058	ENSRNOT00000022203	1.89444e-05	-1.3974
7113493	Mpzl1	NM_001007728	0.00258056	-1.39864
7055052	Atg16l2	XR_008439	0.000617597	-1.39898
7204662	Card6	NM_001106413	0.000689764	-1.39907
7359554	Klc4	NM_001009601	0.00347755	-1.39962
7178954	Tom1	NM_001008365	0.000254021	-1.39963
7155636	Cltb	NM_053835	0.00254984	-1.39986
7098566	Tpcn1	NM_139332	0.00016418	-1.40074
7048859	Rabac1	NM_031774	0.00181267	-1.40213
7059937	Ppp2r5b	NM_181379	0.000687656	-1.4029
7259668	Cmas	NM_001009419	0.00202365	-1.40315
7340163	Tusc4	NM_001025744	0.00271806	-1.40327
7308624	Zfyve1	NM_001106743	0.000792473	-1.40461
7037140	Orai3	ENSRNOT00000054990	0.000916887	-1.40639
7100408	Zfp12	ENSRNOT00000038584	0.00139311	-1.40714
7085119	Nploc4	NM_080577	7.14977e-06	-1.40918
7315886	Arhgap9	NM_001080789	2.24578e-05	-1.41196
7188909	Ccdc125	BC166734	0.00323426	-1.41246
7314847	Bbs10	NM_001109286	0.00251368	-1.41299
7186108	Mbtps1	NM_053569	4.77902e-06	-1.41334
7254721	Eif2ak3	NM_031599	3.79714e-05	-1.41684
7085170	Pcyt2	NM_053568	0.000154402	-1.41696
7321206	Pde1b	NM_022710	0.000473008	-1.41829
7184935	Atp6v0d1	NM_001011927	0.000682845	-1.4186
7181845	Cpne7	NM_001108454	4.05124e-06	-1.41916
7312515	Uqcr	NM_001126097	0.000200724	-1.41947
7138103	Slc22a17	NM_177421	0.000541444	-1.4202
7233941	Tbc1d20	NM_001004281	3.41023e-06	-1.4203
7196707	S100a10	NM_031114	2.42041e-05	-1.42069
7070925	Vezf1	ENSRNOT00000013387	0.00225549	-1.42086
7331331	Slc38a2	NM_181090	7.5006e-05	-1.42091
7097400	Plod3	NM_178101	0.000771603	-1.42156
7330134	Tnfrsf13c	ENSRNOT00000010086	0.00298788	-1.4223
7080216		---	0.000998517	-1.42247
7300367	RGD1308907	ENSRNOT00000013602	0.00021587	-1.42279
7042413	Lzts2	NM_001014247	0.000429979	-1.4232
7177737	Zfp236	ENSRNOT00000029740	6.10639e-06	-1.42338
7101253	Alkbh4	NM_001105920	0.00169482	-1.42366
7055421	Apbb1	NM_080478	0.000247686	-1.42502
7284803	Pnrc1	NM_173322	0.000197139	-1.42505
7106475	Stx6	NM_031665	2.34508e-05	-1.4251
7196375	Nup210l	ENSRNOT00000022990	1.54257e-06	-1.42551
7249737	RGD1564792	ENSRNOT00000061894	0.000142371	-1.42605
7181086	Pdpr	NM_001107430	5.97149e-05	-1.42676
7241615	Madd	NM_053585	0.000550135	-1.42722
7149507		---	0.00190778	-1.42799
7181026	St3gal2	NM_031695	0.00151602	-1.42824
7133181	Reep4	NM_001025279	0.00141695	-1.4285
7051164	Sergef	ENSRNOT00000015352	0.000555277	-1.42936
7091811	Rcan1	NM_153724	0.000191955	-1.42993
7030127	Dyrk1b	NM_001107496	0.000787789	-1.4305
7045969	Cnksr3	NM_001012061	0.00014845	-1.43071
7383200	Snrk	NM_138833	0.000638553	-1.43188
7253408	Krba1	ENSRNOT00000043856	8.59376e-05	-1.43221
7313841	Fgd6	ENSRNOT00000059068	0.00287547	-1.43256
7359654	Yipf3	NM_001007801	2.63834e-05	-1.43321
7302098	LOC691556	NM_001126302	0.000426643	-1.43378
7065857	Axin1	NM_024405	0.000335886	-1.4339
7142321	Dock9	NM_001105759	9.06477e-06	-1.43393
7178829	Amfr	XM_341644	0.00124512	-1.43554
7105066	Pik3c2b	NM_001105951	1.26219e-06	-1.43573
7114832	Lbr	NM_134453	2.49381e-06	-1.43594
7068443	Ttc19	NM_001109644	0.0011678	-1.44066
7053534	Furin	NM_019331	1.35003e-05	-1.44072
7071969	Wipf2	ENSRNOT00000029021	0.000212813	-1.4415
7116906	Scarb2	NM_054001	0.00066093	-1.44158
7291090	Eif2c4	NM_001106686	0.000908498	-1.44163
7255327	Loxl3	NM_001107866	0.000550651	-1.44232
7042447	Btrc	NM_001007148	0.000575358	-1.44462
7096860	Ttyh3	NM_001107124	8.03469e-05	-1.44576
7039531	B3gat3	NM_001128184	3.62882e-05	-1.44775
7237051	Med22	NM_001077679	0.00073914	-1.44794
7102093	Hip1r	ENSRNOT00000001461	3.35669e-07	-1.44798
7107468	Aldh9a1	NM_022273	0.000986973	-1.45095
7100257	Trrap	NM_001105907	0.000986639	-1.45111
7282386	LOC500598	NM_001024349	0.00313323	-1.4529
7254487	Gng12	ENSRNOT00000007403	0.000542563	-1.45359
7059766	Snx32	ENSRNOT00000036745	0.00304698	-1.4542
7245066	RGD1311267	BC099127	0.000716144	-1.45594
7057466		---	0.000130483	-1.45745
7213533	Rwdd3	NM_001128152	0.00228317	-1.45812
7260501	Slc4a2	NM_017048	9.677e-07	-1.45832
7210025	Glrb	NM_053296	0.00276643	-1.46219
7356146	Fam134a	ENSRNOT00000057330	0.00146355	-1.46231
7080901	Usp32	NM_001107032	0.000538057	-1.46232
7331539	Adcy6	NM_012821	0.000558327	-1.46346
7137638	Zfp219	NM_001007681	3.12151e-05	-1.46428
7217321	Fgd2	NM_001107617	0.000155966	-1.46712
7137612	Ndrg2	NM_133583	0.000522642	-1.4672
7236146		---	0.000434345	-1.46813
7278898	Slc6a9	NM_053818	0.00020178	-1.46874
7047520	Cnot3	NM_001107471	8.50051e-05	-1.47003
7350181	Ptpn23	NM_057204	0.00103386	-1.47078
7325674	Tbc1d30	ENSRNOT00000024679	0.000311041	-1.4718
7353441	Cnnm3	NM_001106901	0.00183104	-1.47336
7144135	Arrdc2	NM_001107303	0.00259684	-1.47492
7363313	Lancl1	NM_053723	0.00157321	-1.47591
7049184	Map3k10	ENSRNOT00000034609	9.78247e-07	-1.47942
7091445	Sod1	NM_017050	0.00348147	-1.47964
7329798	Tmem184b	BC099785	8.9925e-06	-1.48032
7312214	Gna11	NM_031033	0.000422427	-1.48278
7221540	Sumo3	NM_001024295	0.00115174	-1.4831
7320452	Tmem106c	NM_001008358	0.0015392	-1.48366
7063140	Kcnip2	NM_020094	0.00353642	-1.484
7378466	F8a	NM_001109323	0.00215614	-1.48451
7279032	Lepre1	NM_053667	0.000604633	-1.48475
7148978	RGD1564142	ENSRNOT00000043811	0.000242105	-1.48556
7280395	Slc30a2	NM_001083122	0.00015164	-1.48584
7338059	Gnb5	NM_031770	0.0020557	-1.48633
7212308	Magi3	NM_139084	0.00343056	-1.48653
7318275	Maf1	NM_001014085	9.45086e-05	-1.48677
7363895	RGD735175	BC061750	0.00108972	-1.48833
7337236	RGD1562639	XR_009072	0.00276067	-1.48875
7078197	Top3a	ENSRNOT00000006848	0.000290278	-1.48915
7257441	Irak2	NM_001025422	0.00042032	-1.48954
7258398	RGD1304952	BC085924	0.000311046	-1.48977
7281874	Klhl21	NM_001107996	0.000945739	-1.49104
7282328	Dvl1	NM_031820	4.26051e-05	-1.49177
7113785	Hsd17b7	NM_017235	0.000536524	-1.49201
7326624	LOC362901	NM_001008877	0.00149924	-1.49218
7312379	Lmnb2	ENSRNOT00000022336	5.29293e-05	-1.49328
7299781	Slc39a9	NM_001034929	0.000149154	-1.49334
7116203	Hsd17b11	NM_001004209	0.000155806	-1.49386
7291856	Pdik1l	NM_001107984	0.000184732	-1.49583
7179190	Fts	NM_001011926	2.12025e-05	-1.49972
7225370	Gpsm1	NM_144745	0.000298513	-1.5003
7325816	Tmem5	NM_001024759	0.000209487	-1.50117
7208436	Maml3	NM_001107675	0.000137465	-1.50133
7220449	Ppp1r10	NM_022951	0.00144824	-1.50182
7075082	Mmp25	XM_001055465	0.000297072	-1.50301
7318097	RGD1359378	NM_001007658	0.00208251	-1.50383
7346038	Tspan3	NM_001005547	0.00108123	-1.50587
7280362	Ubxd5	NM_138853	6.42696e-05	-1.50658
7352100	Tmem63b	XM_001064906	0.000290362	-1.50676
7131897	Wdr23	NM_001009686	1.77915e-07	-1.50792
7202670	Hmgcr	NM_013134	0.000228575	-1.50831
7050726	Tbc1d17	NM_001106258	2.66836e-06	-1.50873
7099271	Ulk1	NM_001108341	7.02841e-06	-1.5096
7343020	Yipf2	NM_001014208	1.39846e-05	-1.51045
7226288	Tor2a	NM_001007744	0.00131728	-1.51057
7225689	Tsc1	NM_021854	0.000998682	-1.51164
7027116	Igf2r	NM_012756	4.72172e-05	-1.51275
7278755	Tesk2	NM_133396	8.36933e-05	-1.51315
7256070		---	0.00196331	-1.51407
7033518	Pde8a	NM_198767	0.00192268	-1.51594
7318426	Mfsd3	NM_001024908	0.000672438	-1.51716
7081535	Kif2b	BC083841	0.00328472	-1.51719
7072530	Acbd4	NM_001012013	0.000660224	-1.51758
7072544	Hexim1	NM_001025136	0.000306341	-1.51929
7318373	KIFC2	NM_198752	0.00241812	-1.52031
7037175	Bckdk	NM_019244	0.000906078	-1.52147
7072241	Cntnap1	NM_032061	3.65744e-05	-1.52151
7344740	Vps11	NM_001108138	0.00246103	-1.52197
7334411	Kcnj1	NM_017023	0.000462432	-1.52271
7214517	Cisd2	ENSRNOT00000019374	0.00107254	-1.52313
7343250	Dpy19l1	ENSRNOT00000036738	0.000118954	-1.52437
7223922	Smpd2	NM_031360	1.88652e-05	-1.5263
7144389		---	0.00268916	-1.52658
7063303	Arl3	NM_022700	0.00206585	-1.52747
7102976	Sppl3	ENSRNOT00000001562	1.01102e-05	-1.53014
7069286	Kif1c	NM_145877	1.61489e-05	-1.53027
7043189	Mxi1	NM_013160	0.00271472	-1.53036
7322871		---	5.96475e-06	-1.5312
7131889	Pck2	NM_001108377	0.000278994	-1.53379
7318965	Grap2	NM_001034944	3.72572e-06	-1.53432
7329802	Csnk1e	NM_031617	0.000505157	-1.5346
7353440	Cnnm4	ENSRNOT00000021434	2.35477e-05	-1.53463
7266999		---	0.000788722	-1.53604
7038672	Cd81	NM_013087	1.52803e-05	-1.53684
7049079	Egln2	NM_001004083	6.88045e-05	-1.53738
7377497	Bcorl1	XM_001059711	0.000465678	-1.5377
7221186	Srpk1	NM_001025726	7.23507e-06	-1.53804
7079831	Wdr81	ENSRNOT00000004365	0.00246381	-1.53859
7073780	RGD1307394	NM_001108308	6.47588e-06	-1.53958
7055438	Trim3	NM_031786	0.000763111	-1.54006
7069754	Myo1c	NM_023092	6.52182e-08	-1.54444
7332099	Csad	NM_021750	1.41954e-05	-1.54616
7101400	Gtf2ird2	ENSRNOT00000002030	0.00112762	-1.54731
7030037		---	0.00107042	-1.54759
7082218	Arl5c	NM_001109046	9.82726e-05	-1.54863
7084525	Wbp2	NM_138975	0.000162031	-1.54948
7093761	Ildr1	NM_001127536	0.000294411	-1.55095
7341468	Eif1b	NM_001106867	0.00294485	-1.55102
7083524	Cd79b	NM_133533	0.00261617	-1.55159
7221031	Zfp297	NM_001009172	0.000902556	-1.55167
7352877	Lmbrd1	NM_139189	0.000786635	-1.55206
7055467	Tpp1	NM_031357	0.00118774	-1.55276
7334347	Prdm10	XM_001056255	8.13051e-06	-1.55333
7196263	Pbxip1	NM_001100976	5.28556e-05	-1.55415
7299527	Fntb	NM_172034	0.00071388	-1.55563
7194943	Smc4	BC107944	0.000468662	-1.55596
7279359	Fhl3	NM_001107979	0.000228194	-1.55639
7293951	Trim62	XM_232757	0.00201655	-1.5585
7180620	Fam65a	ENSRNOT00000023710	4.03013e-05	-1.56026
7043811	Grk5	NM_030829	0.00211618	-1.56029
7295678	Kif3c	NM_053486	0.00120039	-1.56044
7054929	LOC683565	ENSRNOT00000029629	0.00185103	-1.56292
7323193	Tcp11l2	NM_001017458	1.27186e-05	-1.5639
7102927	Pxn	NM_001012147	5.44685e-07	-1.56483
7216953	Brd2	NM_212495	6.37339e-06	-1.56485
7122910	Aff1	NM_001107206	2.20341e-05	-1.56683
7065192	RGD1310686	BC085860	0.00138918	-1.56751
7235432	Ncoa3	ENSRNOT00000007768	1.12893e-06	-1.56756
7153571	Tmco3	ENSRNOT00000026281	3.73548e-05	-1.56877
7340165	Zmynd10	NM_001004284	9.67932e-05	-1.56927
7039302	Pygm	NM_012638	0.00036106	-1.571
7293204	Ube4b	ENSRNOT00000021197	3.38253e-06	-1.57163
7303954	Abhd1	NM_001008520	1.0059e-05	-1.57178
7236237	Slco4a1	NM_133608	0.00190237	-1.57258
7370406	Alkbh7	NM_001109384	0.00150467	-1.57305
7101851	Aacs	NM_023104	1.09785e-07	-1.57498
7193925	Mgst2	NM_001106430	0.000330968	-1.57743
7062009	Lipa	NM_012732	0.00321803	-1.58238
7101298	Por	NM_031576	0.00259006	-1.59404
7112562	Mr1	ENSRNOT00000004694	0.00330619	-1.59441
7265877	RGD1562720	NM_001109240	0.00293249	-1.5951
7057992	Oat	NM_022521	0.0019868	-1.59545
7290288	Urod	NM_019209	0.000172153	-1.5966
7369031	Trip10	NM_053920	0.00173788	-1.5988
7356077	Bcs1l	NM_001007666	0.00283094	-1.59928
7348709	Tbc1d2b	NM_001108175	4.05131e-07	-1.60199
7332175	Map3k12	NM_013055	0.000404745	-1.60316
7330792	Arsa	NM_001034933	0.000140471	-1.60326
7334627	Cdon	NM_017358	2.35612e-06	-1.60458
7118175	RGD1359201	BC088853	0.00327955	-1.60463
7087579		---	0.00200626	-1.60471
7057263	Cln3	NM_001006971	9.39737e-06	-1.60489
7143057	Actr8	NM_001108396	0.000140803	-1.60588
7085063		---	0.00197771	-1.60698
7339171	Plscr4	NM_001012000	0.000107882	-1.60826
7229528	Tnks1bp1	ENSRNOT00000012209	1.32702e-06	-1.60898
7196033	Mef2d	NM_030860	4.83583e-06	-1.6093
7318145	Tigd5	NM_001126268	0.00116386	-1.60974
7179870	Cc2d1a	NM_001013869	4.82112e-08	-1.61005
7025269	Cited2	NM_053698	0.000301624	-1.61044
7050729	Ptov1	NM_001008304	3.7941e-05	-1.61106
7349489	Srprb	NM_001013252	0.000372717	-1.61139
7082318	Nr1d1	NM_145775	0.00124216	-1.61326
7104552	Slc35f5	NM_001105950	0.000653605	-1.61668
7048774	Zfp94	NM_001037212	0.00297569	-1.61891
7039271	Atg2a	NM_001109545	3.60568e-07	-1.62089
7292029	Rcan3	NM_001012746	1.22137e-05	-1.62135
7093820	Hspbap1	NM_134419	5.29385e-06	-1.62189
7155865		---	0.00263933	-1.62284
7177469	Slc14a1	NM_019346	0.00267185	-1.6235
7070821	Trim37	NM_001108288	0.00030378	-1.62389
7083542	Icam2	NM_001007725	3.10307e-05	-1.62481
7356003		---	0.00318887	-1.62611
7157747	Scgn	NM_201561	0.00183577	-1.62765
7029611	Kcnn4	NM_023021	7.97847e-07	-1.62843
7377791	Slc9a6	ENSRNOT00000001171	0.000264495	-1.62875
7199205	Lef1	NM_130429	0.00314205	-1.6288
7073136	Axin2	NM_024355	9.25753e-05	-1.62928
7128140	Sunc1	ENSRNOT00000006818	0.0010031	-1.63099
7100554	Amz1	NM_001047092	3.9922e-05	-1.63179
7235146	RGD1305754	NM_001106537	0.00012021	-1.63354
7080069	Tlcd1	NM_001013858	0.00157633	-1.63376
7038734	Dhcr7	NM_022389	0.000666474	-1.63413
7067802	Galnt10	NM_130742	1.1704e-05	-1.63476
7181949	Rab4a	NM_013019	0.00301026	-1.63609
7158220	RGD1306613	NM_001107356	7.11308e-05	-1.63643
7068401		---	0.00020235	-1.6369
7236472	Tcea2	NM_057098	0.000995421	-1.63729
7343008	Tmed1	NM_001013432	0.00040735	-1.64133
7100454	Wipi2	NM_001007615	7.42442e-06	-1.64155
7174393	Cdc25c	NM_001107396	0.000748077	-1.64305
7310730	Ppp1r13b	NM_001108062	2.95447e-05	-1.64327
7164816	Zfp184	NM_001100573	0.00222661	-1.64585
7231588	Vps18	NM_001106499	6.84582e-05	-1.64627
7138089	Homez	NM_152849	0.00287759	-1.64751
7340323	Ihpk1	NM_053316	2.57706e-06	-1.64755
7069505	Tax1bp3	NM_001025419	0.000610123	-1.64784
7077001	Sqstm1	NM_175843	6.25085e-06	-1.64822
7071466	Fam117a	NM_001109039	6.0924e-06	-1.64954
7078106	Flcn	NM_199390	4.29289e-06	-1.65203
7231558	Chst14	NM_001109639	0.000973224	-1.65329
7124991	Dcun1d4	NM_001108359	0.000402813	-1.65365
7267114	Abtb1	NM_001005902	5.18377e-06	-1.65394
7082251	Fbxl20	NM_022272	7.8474e-05	-1.65461
7127242	Add1	NM_016990	2.80454e-08	-1.65467
7309683	RGD1565082	ENSRNOT00000005369	0.000109135	-1.65519
7039173	Fibp	NM_172334	5.86455e-05	-1.65614
7075397	Fahd1	NM_001024991	0.00122074	-1.65755
7089388	Sst	NM_012659	0.00273846	-1.66192
7269314	Phc1	NM_001107886	7.36481e-06	-1.66269
7341512	Ctnnb1	NM_053357	4.35413e-05	-1.6629
7260283	Insig1	NM_022392	3.49526e-06	-1.66332
7082861	Vat1	NM_001033683	0.00128423	-1.66416
7043535	Atrnl1	ENSRNOT00000023414	0.000398123	-1.66481
7323355	Txnrd1	NM_031614	0.00311878	-1.66822
7363718	Tmbim1	NM_001007713	0.00035207	-1.66927
7167823	Mib1	NM_001107405	6.79922e-05	-1.66938
7101411	Gats	ENSRNOT00000002033	0.000226843	-1.67025
7080488	Myo1d	NM_012983	2.63804e-06	-1.67103
7378827	Gria3	NM_032990	0.00225088	-1.67388
7162313	Syk	NM_012758	8.19321e-05	-1.67468
7212686	Gstm1	NM_017014	0.00185211	-1.67674
7320926	RGD1359310	BC079170	0.000267643	-1.67685
7097612	Gtf2i	NM_001001512	6.08072e-06	-1.67817
7340270	RGD1310036	AY635905	0.00121688	-1.67842
7266778	RGD1563507	XM_575588	0.000472258	-1.67991
7243504	Bmf	NM_139258	3.54454e-05	-1.68074
7266514	Dok1	NM_001025416	0.000724356	-1.68208
7050674		---	0.000129109	-1.68385
7114871		---	0.000737677	-1.68573
7085279	RGD1305007	BC088238	4.89476e-05	-1.68807
7182872	Herpud1	NM_053523	4.2747e-05	-1.69041
7159019	Lgals8	NM_053862	0.00124705	-1.69046
7067937	Sh3bp5l	NM_001127581	9.36926e-05	-1.69205
7065265	Btbd12	ENSRNOT00000033919	0.000190788	-1.69417
7065115	Ppl	NM_001106976	0.00036772	-1.69453
7038102	Inpp5a	NM_001108923	1.16274e-05	-1.69819
7049003	Ccdc97	NM_001106235	0.000130273	-1.69989
7062052	Pank1	NM_001106373	9.00146e-08	-1.70091
7047865	Nat14	ENSRNOT00000029136	0.000229048	-1.7055
7108667		---	0.00315949	-1.70588
7034633	Stard10	NM_001013069	1.19723e-06	-1.7063
7168309	Rnf125	NM_001108424	6.69026e-06	-1.71264
7373726	Plp2	NM_207601	0.000939627	-1.71302
7266517	Htra2	NM_001106599	5.27418e-06	-1.71479
7292425	Pqlc2	NM_001108689	1.18223e-06	-1.71539
7076787	RGD1309452	NM_001106995	0.00110609	-1.71642
7344558	Sc5d	NM_053642	0.00065559	-1.7188
7303667	Ehd3	NM_138890	7.78374e-05	-1.72109
7075793	Itfg3	NM_001009701	0.000186949	-1.72279
7069167		---	2.43699e-11	-1.7233
7079821	Rpa1	NM_001047843	6.72829e-05	-1.72333
7286021	Alg2	ENSRNOT00000008913	0.00163011	-1.72379
7065538	RGD1307773	ENSRNOT00000012720	4.46515e-05	-1.72545
7305534	Hbp1	NM_013221	1.66503e-06	-1.72571
7068165	M-rip	NM_053814	1.22465e-10	-1.72646
7217269	Kctd20	XM_228042	4.07366e-07	-1.72879
7194485	P2ry1	NM_012800	0.00226986	-1.7298
7057412	RGD1305592	BC088203	0.00188436	-1.73012
7038410	Tmem80	NM_001017455	0.00102681	-1.73072
7384985	Renbp	NM_031095	0.000883818	-1.73166
7028929	Zbtb45	NM_001107478	7.34878e-05	-1.73217
7120453	Dusp18	NM_001013128	0.000883528	-1.73222
7197048	Otud7b	NM_001107697	5.24376e-07	-1.73367
7330737	Lmf2	NM_001079939	0.000105612	-1.73397
7366190	Ralbp1	NM_032067	3.72981e-05	-1.73565
7120801		---	0.00318582	-1.73663
7078890	Rangrf	NM_001105790	0.000128347	-1.73757
7363857	Nhej1	NM_001014217	9.28107e-05	-1.73841
7232732	Smox	BC161894	0.00295965	-1.73924
7197181	Acp6	NM_001031645	0.000115332	-1.73961
7280588	Fuca1	NM_012562	0.000105724	-1.74084
7329864	Cbx6	NM_001012119	0.00201613	-1.74094
7071907	Thra	NM_031134	0.000114625	-1.74254
7037260		---	0.000271496	-1.74383
7343092	Zfp653	NM_001106807	1.08408e-06	-1.74758
7347727	Lrrc1	NM_001014268	6.9906e-06	-1.75068
7228630	Dync1i2	NM_053880	2.91359e-05	-1.7528
7291588	Epb4.1	ENSRNOT00000013761	0.000384514	-1.75486
7362573	Als2cr12	NM_001014101	0.000502394	-1.75502
7095183	Klhl24	NM_181473	1.83743e-06	-1.75779
7050048	Uba2	BC161985	0.0026968	-1.7632
7367998		---	0.00355572	-1.76517
7080217	Evi2a	NM_001044287	7.24995e-07	-1.76661
7078273	Mapk7	ENSRNOT00000003290	5.87735e-05	-1.76717
7097300	Tsc22d4	BC079190	0.00354506	-1.7687
7139070	Fdft1	NM_019238	7.20951e-06	-1.76909
7363174	Idh1	NM_031510	0.000331619	-1.76943
7156038	Fgd3	NM_001108409	1.27417e-06	-1.76988
7093853	Adcy5	NM_022600	3.63828e-08	-1.77218
7098438	Aldh2	NM_032416	0.00263469	-1.77246
7049155	Pld3	NM_001012167	0.000714034	-1.78246
7197150	Pias3	NM_031784	6.14875e-06	-1.78311
7033633	Mex3b	XM_001068105	0.000340827	-1.7842
7315183		---	0.00195579	-1.78555
7079828	Serpinf2	NM_001011892	0.000711755	-1.78571
7045360	Echdc1	NM_001007734	0.00283739	-1.7861
7080086	Sarm1	NM_001105817	0.000253736	-1.78746
7278794	Zswim5	NM_001107963	1.33306e-07	-1.78879
7064901	Carhsp1	NM_152790	0.00127687	-1.78961
7266826	Pcyox1	NM_145085	0.00196701	-1.79035
7221620	Lss	NM_031049	3.80622e-08	-1.79165
7273845	Rragd	NM_001106641	8.51454e-07	-1.79597
7278024	Dhcr24	NM_001080148	1.16997e-05	-1.79884
7270036		---	0.00192702	-1.80535
7032640	Igf1r	NM_052807	4.75437e-05	-1.80555
7367996		---	0.00329443	-1.80845
7367943	Slc25a23	NM_001106873	7.01928e-05	-1.81177
7379957	Tcfe3	ENSRNOT00000012829	4.14912e-05	-1.81304
7217265	Brpf3	NM_001107615	9.72463e-06	-1.81339
7068944	Pik3r6	NM_001081444	0.00015645	-1.81696
7054711	Capn5	NM_134461	9.19418e-10	-1.82065
7318146		---	0.000877078	-1.82096
7300423		---	0.000535163	-1.82133
7317031	Nov	NM_030868	0.00241306	-1.82524
7132757	kif13B	NM_213626	2.35558e-07	-1.82951
7079651	Cyb5d2	NM_001007671	4.2378e-05	-1.82979
7186128	Hsdl1	NM_001024896	0.000152434	-1.83009
7059917		---	0.000131784	-1.83327
7225165	Nrarp	XM_575080	0.000183883	-1.83494
7039031	Pcx	NM_012744	7.54617e-06	-1.83866
7255510	Nagk	NM_001037768	8.4132e-05	-1.84131
7261768	RGD1305697	NM_001106580	0.000676691	-1.84135
7096070	Insr	NM_017071	2.45436e-07	-1.84392
7070866		---	0.000162227	-1.84481
7299267	Mnat1	NM_153472	9.67096e-06	-1.8461
7299050	Frmd6	ENSRNOT00000009610	0.000141363	-1.84765
7175946	Aldh7a1	ENSRNOT00000020325	0.000247597	-1.85204
7128677	Slc1a4	NM_198763	0.0019543	-1.85431
7091657	Tmem50b	NM_001025014	0.000734556	-1.85474
7328920	Jrk	NM_001104612	0.000995029	-1.85792
7313174	Cry1	NM_198750	0.000733873	-1.85991
7324926	Glipr1	NM_001011987	6.96069e-06	-1.86105
7081797	Pdk2	NM_030872	0.000379889	-1.86176
7056909	Ndufab1	NM_001106294	0.00277251	-1.86509
7155218	Gkap1	NM_001012160	0.00231231	-1.8707
7299622	Mpp5	NM_001108034	0.00066042	-1.87519
7250653	Cyp51	NM_012941	4.54796e-05	-1.8758
7197993	Amigo1	NM_206881	0.000455033	-1.88296
7173665	Klhl14	NM_001108885	5.64897e-05	-1.88489
7065845	Tmem8	NM_001106991	3.92353e-06	-1.8857
7038669	Phemx	ENSRNOT00000036132	1.2349e-06	-1.88586
7225205	LOC499749	NM_001024309	0.000386541	-1.88704
7213679	Usp53	NM_001106468	0.000305685	-1.8874
7068143	Jmjd4	NM_001105784	2.16026e-05	-1.88783
7312772		---	0.000388047	-1.88794
7318049	Dennd3	ENSRNOT00000014541	9.01446e-08	-1.88833
7327842	Fbxo32	NM_133521	0.000406421	-1.89165
7036870	RGD1564579	XM_215057	5.51201e-06	-1.89927
7199517		---	0.000225652	-1.90216
7178221	Cmtm4	ENSRNOT00000014749	3.11269e-06	-1.90897
7304481		---	0.000341562	-1.91275
7039654	LOC679583	ENSRNOT00000050921	1.75798e-05	-1.91718
7144691	Sc4mol	NM_080886	0.000521885	-1.93165
7097100	Zscan21	NM_001012021	0.000679368	-1.93649
7329878	Cbx7	NM_199117	4.75595e-06	-1.94557
7084449	Slc25a19	NM_001007674	0.000193519	-1.95287
7157631	Them2	NM_001106111	0.000670792	-1.95452
7373642	Ebp	NM_057137	5.56598e-05	-1.95686
7268386		---	2.72635e-05	-1.957
7196929	Fam63a	BC091386	7.30585e-05	-1.9597
7317317	Sqle	NM_017136	0.000100014	-1.97062
7313824	Usp44	NM_001108083	1.55318e-06	-1.97858
7280628	Id3	NM_013058	0.000161735	-1.98017
7199114	Elovl6	NM_134383	0.000271475	-1.99069
7069321	Mis12	NM_001047972	0.0020865	-1.9966
7149498	Tmem38a	NM_001100175	1.16173e-07	-1.99912
7038853	Cpt1a	NM_031559	4.80764e-07	-2.00497
7174389	Gfra3	NM_053398	0.00150612	-2.00678
7318359	Gpr172b	NM_001109670	0.000460803	-2.02696
7187171	LOC499391	NM_001109170	0.00287341	-2.02867
7274318	Galt	NM_001013089	0.000108295	-2.02951
7127667	Tcn2	NM_022534	9.75475e-05	-2.04264
7120379	Zfp278	NM_001107231	2.63363e-06	-2.04276
7366197	Twsg1	NM_001108811	1.35422e-05	-2.04745
7208870	Pfn2	NM_030873	0.00241682	-2.0481
7330144	Ndufa6	ENSRNOT00000011484	0.0029906	-2.0549
7214253	Cyp2u1	NM_001024779	2.83438e-07	-2.05611
7252068	Tspan33	NM_001109227	2.38212e-05	-2.06197
7052199	Mkrn3	ENSRNOT00000013551	0.000709127	-2.06304
7217793	Mmp11	NM_012980	3.92013e-05	-2.06882
7190072	RGD1306227	BC078991	0.00192023	-2.07409
7052201	Peg12	XM_218737	0.00135538	-2.0787
7329245	Dgat1	NM_053437	3.15573e-06	-2.08292
7161955	Txndc15	NM_001024998	0.00160767	-2.08979
7350530	Cmtm7	NM_001109300	9.4072e-09	-2.09005
7332206	Calcoco1	NM_139190	5.07239e-07	-2.10554
7099603	Zfp358	NM_001108328	0.000413293	-2.10977
7059908	Tm7sf2	NM_001013071	1.96773e-05	-2.11768
7340055	Abhd14b	NM_001007664	0.000122829	-2.11989
7258354	Spsb2	NM_001009660	0.00235563	-2.12236
7031078	RGD1564982	ENSRNOT00000039446	1.64083e-05	-2.14778
7109284	rCG_20380	BC085897	0.00308569	-2.14831
7127312		---	2.02009e-05	-2.16318
7264964	Fkbp14	NM_001013210	0.00121565	-2.17016
7249382		---	0.00210809	-2.18994
7166946	Nmt2	NM_207590	5.06882e-06	-2.21141
7265807		---	0.00103531	-2.22456
7308244		---	2.95989e-05	-2.22991
7236795	Uap1l1	ENSRNOT00000017373	5.66855e-07	-2.23575
7060585	Dtx4	NM_001047855	1.70797e-05	-2.25083
7075436	Tmem204	NM_001009620	7.29078e-06	-2.25583
7119891	Nsg1	NM_024128	2.63752e-07	-2.27279
7110362		---	0.00158264	-2.27636
7042630	RGD1305793	NM_001127484	6.19769e-07	-2.28833
7225443	Pnpla7	NM_144738	4.08601e-10	-2.29104
7232677	Cdc25b	NM_133572	1.82431e-05	-2.29179
7182338	Cklf	NM_139111	0.00240824	-2.29243
7353232	Dst	NM_001108208	8.94066e-05	-2.30377
7341777		---	0.000359216	-2.31116
7341744	Lars2	NM_001108787	0.000326144	-2.32411
7066168	Kcnmb1	NM_019273	0.00110259	-2.3271
7237723	Zbtb34	ENSRNOT00000051893	0.000736665	-2.34304
7169261	Paip2	NM_001014148	0.000171182	-2.34507
7158860	Fzd8	NM_001044251	6.76122e-08	-2.34714
7308686		---	0.00236708	-2.35504
7111046	Mfsd4	NM_001109069	1.52076e-06	-2.35678
7136149		---	0.00237657	-2.37758
7057552		---	0.00040656	-2.39409
7059543		---	4.06729e-06	-2.43167
7077802		---	0.00263802	-2.43315
7384955	Pdzd4	ENSRNOT00000056376	3.87777e-08	-2.43979
7198992	Tifa	NM_001014044	0.00282679	-2.44513
7359517	Tbcc	NM_001108200	0.000137209	-2.46488
7075460		---	2.18319e-09	-2.46667
7138007	Slc7a7	NM_031341	1.68814e-08	-2.46741
7322213	Reep6	NM_001013218	1.64648e-07	-2.50081
7292051	Grhl3	NM_001106690	4.09448e-06	-2.57246
7256210	Slc6a6	NM_017206	5.72321e-12	-2.57647
7035804	Pde3b	NM_017229	5.72448e-10	-2.57792
7053049	Sv2b	NM_057207	2.98317e-06	-2.57988
7123991		---	0.000357077	-2.59176
7210709	Syt11	NM_031667	2.96616e-07	-2.61811
7034699	Pde2a	NM_031079	5.46805e-11	-2.65019
7162174	Arl10	NM_207165	1.30179e-08	-2.65645
7172750	Zadh2	NM_001106129	2.65154e-07	-2.67212
7219826			1.29224e-10	-2.70828
7074021		---	0.00031683	-2.70921
7307733	Six4	NM_001106739	2.44289e-05	-2.74355
7039273	Ehd1	ENSRNOT00000054830	0.000182589	-2.75126
7280079		---	0.000925051	-2.76365
7333634	Ldlr	NM_175762	2.62393e-09	-2.82143
7043801	Nanos1	ENSRNOT00000036203	3.58597e-07	-2.93036
7055056		---	0.000175858	-2.98676
7120384	Pik3ip1	NM_001017453	2.22741e-09	-2.99875
7331723	Bcdin3d	NM_001108751	0.000104281	-3.0148
7331829	Pou6f1	NM_001105746	2.43801e-11	-3.04221
7310398		---	0.000138365	-3.0537
7321965	Tbxa2r	NM_017054	3.47615e-11	-3.09019
7264956	Scrn1	NM_001025063	2.05224e-08	-3.1884
7217815	Gstt2	NM_012796	2.31711e-07	-3.25988
7341776	Ccr9	NM_172329	6.21251e-06	-3.40167
7179618	Neto2	NM_001107417	1.29316e-05	-3.71181
7341795	Cxcr6	NM_001102587	6.77427e-06	-3.73892
7258081	Slc6a12	NM_017335	7.94114e-09	-3.81982
7120885	LOC688553	BC127536	1.29428e-08	-3.91006
7252491	Tmem140	NM_001009709	1.01908e-06	-3.92973
7059421		---	0.000135857	-3.95924
7229480	Slc43a1	NM_001107742	1.43637e-10	-4.10103
7085089	Actg1	NM_001127449	1.20218e-06	-4.73756
7209539	Ift80	NM_001013911	1.46123e-07	-4.76867
7359361		---	6.23281e-07	-5.18197
7185182	Nqo1	NM_017000	7.03339e-05	-6.34476
