# Supplementary material for: Alternative Splicing and Transcriptome Profiling of Experimental Autoimmune Encephalomyelitis Using Genome-Wide Exon Arrays
Source: PLoS One. 2009 Nov 10;4(11):e7773. doi: 10.1371/journal.pone.0007773 (PMC2775719; doi:10.1371/journal.pone.0007773)
Supplement: Table S6 — DAVID functional clustering results of DA day 7 ex vivo and DA MOG re-stimulated conditions. (0.02 MB DOC) [file pone.0007773.s010.xls]

## Sheet: Sheet1
Category	Representative GO Term	First 10 Genes	Count/List	Pop Hits/Total	Fold Enrichment	p-value
GO:BP	GO:0016125~sterol metabolic process	Insig1, Hmgcr, Fdft1, Tm7sf2, Sc4mol, Ldlr, Srebf2, Dhcr24, Hsd17b7, Mvd	19/440	78/12762	7.06521	1.02117e-10
GO:BP	GO:0012501~programmed cell death	Nqo1, Gclc, Map3k10, Tesk2, Igf1, Trib3, Madd, Tsc22d3, Cxcr4, Il1b	49/440	690/12642	2.05974	2.43262e-06
GO:BP	GO:0006935~chemotaxis	Cx3cr1, Il8rb, Cxcl10, Nrp2, Ralbp1, Ccr4, Ccl3, Cxcr4, Il1b, Ccr9	17/440	107/12762	4.6082	7.15433e-07
GO:BP	GO:0048856~anatomical structure development	Tgfbr2, Cxcl10, Lgals1, Cited2, Axin2, Impg2, Atp10a, Grn, Cxcr4, Id3	100/440	1988/12762	1.45898	5.87269e-05
GO:MF	GO:0004950~chemokine receptor activity	Cx3cr1, Il8rb, Ccr5, Ccr4, Ccr2, Cxcr4, Ccr9,	7/462	24/14055	8.87	9.81e-05
GO:BP	GO:0051234~establishment of localization	Abcg1, Slc4a2, Kif3c, Tmed1, Apoe, Stx6, Rab27a, Lat, Atp2a3, Ap3m2	112/440	2420/12762	1.34	0.000542
GO:BP	GO:0051674~localization of cell	Cxcl10, Hmgcr, Nrp2, Igf1, Ccl3, Cxcr4, Myh10, Ptgs2, Il1b, Ccr9	27/440	390/12762	2.01	0.000996
GO:BP	GO:0008152~metabolic process	Cxcl10, Map3k10, Cited2, RGD1305007, Grn, Cybrd1, Gtf2e1, Aacs, Fosb, Axin1	273/440	7051/12762	1.123	0.00223441
GO:BP	GO:0015849~organic acid transport	Aif1, Slc16a6, Slc25a4, Lta, Slc25a1, Cln3, Slc7a3, Slc1a4, Slc6a6, Slc6a9	12/440	112/12762	3.10763	0.00162634
GO:MF	GO:0046943~carboxylic acid transmembrane transporter activity	Slc6a12, Slc16a6, Slc25a1, Slc7a3, Slc1a4, Slc6a6, Slc6a9, Slc7a7, Slc36a1, Abcg1	10/462	89/14055	3.41821	0.00253102
GO:BP	GO:0002253~activation of immune response	Serping1, C3, Cd69, Cfb, C1s, Cfh, C4-2, Fyn, C1qa	9/440	73/12762	3.5759	0.00349255
GO:BP	GO:0001568~blood vessel development	Sphk2, Tbxa2r, Tgfbr2, Cited2, Thbs2, Pgf, Cxcr4, Il1b, Mapk7, Zfp36l1	15/440	179/12762	2.43	0.00356
GO:MF	GO:0017017~MAP kinase tyrosine/serine/threonine phosphatase activity	Dusp6, Dhcr24, Dusp7, Dusp1	4/462	10/14055	12.1688	0.00354151
GO:MF	GO:0042379~chemokine receptor binding	Ccl21b, Cxcl10, Cxcl11, Ccl3, Ccl24, Cxcl9	6/462	34/14055	5.37	0.00471
GO:BP	GO:0006041~glucosamine metabolic process	Extl2, Renbp, Nagk, Gne, Chi3l1	5/440	25/12762	5.8	0.00985
GO:MF	GO:0016298~lipase activity	Lpl, Plcb4, Pla2g4a, Pla2g2d, Lipg, Grn, Pld3, Pla2g6	8/462	75/14055	3.24	0.0114
GO:MF	GO:0005524~ATP binding	Tgfbr2, Tesk2, Stk39, Renbp, LOC500392, Pfkfb4, Atp10a, Trib3, Ptov1, Abcg1	56/462	1242/14055	1.37169	0.0133124
GO:BP	GO:0016311~dephosphorylation	Cdc25b, Tgfbr2, Ptpn7, Ptprf, Dusp6, Styxl1, Ppap2a, Eya2, Dusp7, Dusp1	11/440	134/12762	2.38	0.0173
GO:BP	GO:0002520~immune system development	Mal, Egr1, Sfxn1, Mmp9, Zfp36, Rasgrp4, Cd2, Ccl21b, Hdac7a, Lta	15/440	202/12762	2.1538	0.0101176
GO:MF	GO:0043167~ion binding	Eltd1, Zfp219, C1s, Dnase1l3, Acly, Zfp36l1, Clstn3, Eya2, Atp2a3, Thrb	111/462	2777/14055	1.22	0.0159
GO:MF	GO:0005539~glycosaminoglycan binding	Lpl, Apoe, App, Thbs2, Ccl3, Lipg, Impg2	7/462	77/14055	2.76	0.0405
GO:MF	GO:0016773~phosphotransferase activity, alcohol group as acceptor	Stk39, Tesk2, Nrp2, Map3k10, Hipk3, Fgr, Pfkfb4, Trib3, Gne, Bub1b	36/461	740/14055	1.4832	0.0180878
GO:BP	GO:0009991~response to extracellular stimulus	Tbxa2r, Tgfbr2, Fads1, Lta, Abca1, Cp, Rasgrp4, Bcl2, Arsa, Socs3	10/440	122/12762	2.38284	0.0245247
GO:BP	GO:0043549~regulation of kinase activity	Sphk2, Dgkz, Cd81, Spred1, Dhcr24, Ppap2a, Rgs3, Trib3, Madd, Spry2	14/440	212/12762	1.91976	0.0310686
GO:BP	GO:0048771~tissue remodeling	Thrb, Ptger4, Mmp8, Tob1, Enpp1, Mmp9, Axin2, Igf1, Tnfsf11, Ccr2	12/440	170/12762	2.05204	0.0325296
GO:BP	GO:0045893~positive regulation of transcription, DNA-dependent	Thrb, Egr1, Arnt, App, Cited2, Sqstm1, Nfyb, Zfp36, Jun, Top2a	16/440	240/12762	1.93804	0.0184946
GO:BP	GO:0043407~negative regulation of MAP kinase activity	Spry2, Dusp6, Spred1, Dhcr24, Rgs3	>/440	28/12762	5.19118	0.0145871
GO:BP - Gene Ontology, Biological Process; MF - Molecular Function; p value - modified Fischer Exact Test
