# Supplementary material for: Alternative Splicing and Transcriptome Profiling of Experimental Autoimmune Encephalomyelitis Using Genome-Wide Exon Arrays
Source: PLoS One. 2009 Nov 10;4(11):e7773. doi: 10.1371/journal.pone.0007773 (PMC2775719; doi:10.1371/journal.pone.0007773)
Supplement: Table S7 — DAVID functional clustering results of PVG day 7 ex vivo and PVG MOG re-stimulated conditions. (0.03 MB DOC) [file pone.0007773.s011.xls]

## Sheet: Sheet1
Category	Representative GO Term	First 10 Genes	Count/List	Pop Hits/Total	Fold Enrichment	p-value
GO:MF	GO:0005524~ATP binding	Oasl1, Tesk2, Stk39, LOC500392, Hla-dma, Atp10a, Abcg1, Kif3c, Acly, Irak2	99/659	1242/14055	1.70004	1.41916e-07
GO:BP	GO:0016125~sterol metabolic process	Insig1, Hmgcr, Fdft1, Tm7sf2, Sc4mol, Ldlr, Srebf2, Dhcr24, Hsd17b7	19/629	78/12762	4.96596	2.78003e-08
GO:BP	GO:0008152~metabolic process	Slc27a1, Tmem5, Atp2a3, Txnrd1, Thrb, Lpl, Tlr3, Thop1, Chm, Pip5k1c	400/626	7051/12762	1.15652	4.89515e-06
GO:BP	GO:0006464~protein modification process	Tesk2, Map3k10, Oasl1, Stk39, Fbxl20, Ptpn23, Ppm1a, Plod3, Ppp3cb, Ubd	108/626	1403/12762	1.57	1.57502e-06
GO:BP	GO:0012501~programmed cell death	Nqo1, Arhgef6, Tesk2, Map3k10, RT1-CE5, Tnfrsf4, Brca1, Igf1, Myc, Madd	63/626	690/12762	1.86138	2.32071e-06
GO:BP	GO:0046649~lymphocyte activation	Egr1, Slfn3, Cd5, Cd81, Jak3, Hla-dma, Itgal, Cxcr4, RT1-DOa, Sh2d2a	23/626	152/12762	3.08481	4.68627e-06
GO:MF	GO:0004672~protein kinase activity	Rps6kc1, Phkb, Irak2, Ulk1, Stk38, Cdk9, Cct2, Jak3, Ilk, Insr	51/659	640/14055	1.69956	0.000255612
GO:BP	GO:0016126~sterol biosynthetic process	Sqle, Hmgcr, Sc4mol, Tm7sf2, Fdft1, Ebp, Cyp51, Sod1, Dhcr24, Hsd17b7	11/626	31/12762	7.23	0.00111
GO:BP	GO:0019538~protein metabolic process	Map3k10, Oasl1, RGD1305007, Hla-dma, Ptpn23, Fosb, Axin1, C1s, Ppm1a, Capn5	200/626	3138/12762	1.3	1.58395e-05
GO:BP	GO:0006796~phosphate metabolic process	Cdc25b, Stk39, Tesk2, Map3k10, Ptpn23, Wnk4, Ripk5, Inpp1, Rps6kc1, Ppm1a	71/626	891/12762	1.62	4.97e-05
GO:BP	GO:0002520~immune system development	Egr1, Tlr3, Sfxn1, Slfn3, Jak3, Hla-dma, Zfp36, RT1-DOa, Cd2, Ctnnb1	24/626	202/12762	2.42217	0.000142044
GO:BP	GO:0002253~activation of immune response	Serping1, Syk, C3, Cd69, Cfb, C1s, Ehmt2, C4-2, Fyn, Cd79b	12/626	73/12762	3.35	0.000794275
GO:BP	GO:0051249~regulation of lymphocyte activation	Sh2d2a, Cd2, Syk, Cd5, Cd81, Jak3, Hla-dma, Btla, RT1-DOa, Stat5b	12/626	67/12762	3.65133	0.000374126
GO:BP	GO:0051234~establishment of localization	Cxcl10, RT1-CE5, Mybbp1a, Lbp, Slc38a1, Hla-dma, Pcyox1, Nostrin, Atp10a, Cxcr4	151/626	2420/12762	1.27	0.000813
GO:BP	GO:0045893~positive regulation of transcription, DNA-dependent	Egr1, Arnt, Cited2, Brca1, Myc, Jun, Top2a, Smad4, Ctnnb1, Klf6	27/626	240/12762	2.29	0.000122
GO:BP	GO:0048856~anatomical structure development	Cxcl10, Gfra3, Lgals1, Cited2, Axin2, Hla-dma, Atp10a, Cxcr4, Id3, Ctnnb1	129/626	1988/12762	1.32287	0.000482774
GO:MF	GO:0043167~ion binding	Sord, Fhl2, Sc4mol, Zfp94, Tesk2, Mutyh, Dtnb, Fads1, Atp10a, Zfp219	167/659	2777/14055	1.28	0.00027
GO:BP	GO:0007067~mitosis	Cdc25b, RT1-CE5, Ralbp1, Plk1, Tor2a, Kif22, Cdc20, Kifc1, Aif1, Ccnb1	17/626	143/12762	2.42358	0.00169645
GO:BP	GO:0006916~anti-apoptosis	Sphk2, Serbp1, Bnip3l, Igf1, Dhcr24, Clu, Myc, Tsc22d3, Bcl2, Socs3	19/626	154/12762	2.52	0.000534
GO:BP	GO:0010468~regulation of gene expression	Fhl2, Hmgn2, Mybbp1a, Map3k10, Zfp94, Snrpb, Cited2, Tsc22d3, Cdca7, Fosb	106/626	1663/12762	1.3	0.00317
GO:BP	GO:0006461~protein complex assembly	Eif2ak3, Hla-dma, Gas6, Axl, Smad4, Apoe, Syk, Igf1r, Mnat1, Kcnip2	26/626	262/12762	2.0231	0.00110258
GO:BP	GO:0043065~positive regulation of apoptosis	Nqo1, Casp6, Bmf, RT1-CE5, Cd5, Map3k10, Bnip3l, Apaf1, Brca1, Myc	23/626	256/12762	1.83161	0.00746291
GO:MF	GO:0004725~protein tyrosine phosphatase activity	Cdc25b, Ptpn7, Ptprf, Dusp6, Ptpn6, Dusp18, Mtmr3, Ptpn23, Dusp1, Ptp4a1	15/626	140/12762	2.28512	0.00596782
GO:MF	GO:0016818~hydrolase activity, acting on acid anhydrides, in phosphorus-containing anhydrides	Mx1, LOC500392, Hla-dma, Bcs1l, Entpd2, Pcyox1, Atp10a, Tor2a, Abcg1, RT1-Ba	40/659	556/14055	1.53437	0.00786294
GO:MF	GO:0004950~chemokine receptor activity	P2ry1, Ccr4, Ccr2, Ccr7, Cxcr4, Ccr9	6/659	24/14055	5.33194	0.00448315
GO:BP	GO:0006865~amino acid transport	Aif1, RT1-CE5, Slc38a1, Slc25a4, Lta, Cln3, Slc1a4, Slc6a6, Slc6a9, Slc7a7	11/626	79/12762	2.83864	0.00503892
GO:BP	GO:0048878~chemical homeostasis	Tbxa2r, Pde3b, Ccl3, Myc, Tor2a, Abcg1, Bcl2, Apoe, Slc4a4, Psen1	26/626	301/12762	1.76097	0.00694129
GO:BP	GO:0001558~regulation of cell growth	Ogfr, Igf1, Prdm4, Gas6, Nov, Il6st, Igfbp5, Socs3, Egln2, S100a10	13/626	117/12762	2.26518	0.0120273
GO:BP	GO:0002443~leukocyte mediated immunity	Serping1, Syk, C3, Fcer2a, C1s, Cd8a, Hla-dma, Lat, Ifng, C1qa	10/626	68/12762	2.99803	0.00568874
GO:MF	GO:0004659~prenyltransferase activity	Pggt1b, Fntb, Fdft1, Chm, Rabggtb	5/659	20/14055	5.33194	0.0126669
GO:BP	GO:0006956~complement activation	Serping1, C3, Cd69, Cfb, C1s, Ehmt2, C4-2, C1qa,	8/626	54/12762	3.02023	0.0156614
GO:BP	GO:0051270~regulation of cell motility	Tspan3, Cxcl10, Ccr2, Map3k1, Cxcr4, Stat5b, Sst, Clic4, Ptp4a1	9/626	73/12762	2.51341	0.0258703
GO:BP	GO:0046890~regulation of lipid biosynthetic process	Cyp51, Sod1, Brca1, Dhcr7	4/626	14/12762	5.82474	0.0284024
GO:MF	GO:0015171~amino acid transmembrane transporter activity	Slc6a12, Slc38a1, Slc1a4, Slc6a6, Slc6a9, Slc7a7, Abcg1, Serinc3	8/659	60/14055	2.8437	0.021444
GO:BP	GO:0009991~response to extracellular stimulus	Tbxa2r, Sord, Fads1, Lta, Sod1, Brca1, Abca1, Cp, Stat1, Bcl2	12/626	122/12762	2.00524	0.0368051
GO:BP	GO:0051674~localization of cell	Cxcl10, Hmgcr, Gfra3, Igf1, Ccl3, Axl, Cxcr4, Ccr9, Syk, Psen1	28/626	390/12762	1.46365	0.0437184
GO:BP	GO:0045859~regulation of protein kinase activity	Sphk2, Tlr3, Dgkz, Cd81, Taok2, Tnfrsf4, Spred1, Dhcr24, Rgs3, Madd	17/626	206/12762	1.68239	0.0460849
GO:BP - Gene Ontology, Biological Process; MF - Molecular Function; p value - modified Fischer Exact Test
